# Supplementary material for: Building a transnational biodiversity geo-database of the protected areas in the Adriatic-Ionian Macro-Region: approaches and results from the IMPRECO Project
Source: Biodivers Data J. 2021 May 27;9:e67169. doi: 10.3897/BDJ.9.e67169 (PMC8175329; doi:10.3897/BDJ.9.e67169)
Supplement: Supplementary material 1 — Species biodiversity transnational geo-database - IMPRECO Project [file bdj-09-e67169-s001.txt]

taxonID	occurrenceID	scientificName	kingdom	phylum	class	order	family	genus	taxonRank	country	countryCode	locality	verbatimCoordinateSystem	verbatimLatitude	verbatimLongitude	habitat	organismRemarks	establishmentMeans	bibliographicCitation	basisOfRecord
2498112	urn:catalog:ImPrEco:species:0001	Anas acuta Linnaeus, 1758	Animalia	Chordata	Aves	Anseriformes	Anatidae	Anas	SPECIES	Italy	IT	Aquatina di Frigole	UTM	268174.96	4483416.83	Coastal lagoon, Land	Natura_2000_SDF_BD_HD	Native	NATURA 2000 Standard Data Form 2019 Aquatina di Frigole	Occurrence
9659118	urn:catalog:ImPrEco:species:0002	Anas crecca Linnaeus, 1758	Animalia	Chordata	Aves	Anseriformes	Anatidae	Anas	SPECIES	Italy	IT	Aquatina di Frigole	UTM	268174.96	4483416.83	Coastal lagoon, Land	Natura_2000_SDF_BD_HD	Native	NATURA 2000 Standard Data Form 2019 Aquatina di Frigole	Occurrence
2498111	urn:catalog:ImPrEco:species:0003	Anas penelope Linnaeus, 1758	Animalia	Chordata	Aves	Anseriformes	Anatidae	Anas	SPECIES	Italy	IT	Aquatina di Frigole	UTM	268174.96	4483416.83	Coastal lagoon, Land	Natura_2000_SDF_BD_HD	Native	NATURA 2000 Standard Data Form 2019 Aquatina di Frigole	Occurrence
9761484	urn:catalog:ImPrEco:species:0004	Anas platyrhynchos Linnaeus, 1758	Animalia	Chordata	Aves	Anseriformes	Anatidae	Anas	SPECIES	Italy	IT	Aquatina di Frigole	UTM	268174.96	4483416.83	Coastal lagoon, Land	Natura_2000_SDF_BD_HD	Native	NATURA 2000 Standard Data Form 2019 Aquatina di Frigole	Occurrence
2498083	urn:catalog:ImPrEco:species:0005	Anas querquedula Linnaeus, 1758	Animalia	Chordata	Aves	Anseriformes	Anatidae	Anas	SPECIES	Italy	IT	Aquatina di Frigole	UTM	268174.96	4483416.83	Coastal lagoon, Land	Natura_2000_SDF_BD_HD	Native	NATURA 2000 Standard Data Form 2019 Aquatina di Frigole	Occurrence
2348104	urn:catalog:ImPrEco:species:0006	Aphanius fasciatus (Valenciennes, 1821)	Animalia	Chordata	Actinopterygii	Cyprinodontiformes	Cyprinodontidae	Aphanius	SPECIES	Italy	IT	Aquatina di Frigole	UTM	268174.96	4483416.83	Coastal lagoon, Marine	Natura_2000_SDF_BD_HD	Native	NATURA 2000 Standard Data Form 2019 Aquatina di Frigole	Occurrence
2480934	urn:catalog:ImPrEco:species:0007	Ardea purpurea Linnaeus, 1766	Animalia	Chordata	Aves	Pelecaniformes	Ardeidae	Ardea	SPECIES	Italy	IT	Aquatina di Frigole	UTM	268174.96	4483416.83	Coastal lagoon, Land	Natura_2000_SDF_BD_HD	Native	NATURA 2000 Standard Data Form 2019 Aquatina di Frigole	Occurrence
2480906	urn:catalog:ImPrEco:species:0008	Ardeola ralloides (Scopoli, 1769)	Animalia	Chordata	Aves	Pelecaniformes	Ardeidae	Ardeola	SPECIES	Italy	IT	Aquatina di Frigole	UTM	268174.96	4483416.83	Coastal lagoon, Pond	Natura_2000_SDF_BD_HD	Native	NATURA 2000 Standard Data Form 2019 Aquatina di Frigole	Occurrence
2498259	urn:catalog:ImPrEco:species:0009	Aythya nyroca (Guldenstadt, 1770)	Animalia	Chordata	Aves	Anseriformes	Anatidae	Aythya	SPECIES	Italy	IT	Aquatina di Frigole	UTM	268174.96	4483416.83	Coastal lagoon, Land	Natura_2000_SDF_BD_HD	Native	NATURA 2000 Standard Data Form 2019 Aquatina di Frigole	Occurrence
2480910	urn:catalog:ImPrEco:species:0010	Botaurus stellaris (Linnaeus, 1758)	Animalia	Chordata	Aves	Pelecaniformes	Ardeidae	Botaurus	SPECIES	Italy	IT	Aquatina di Frigole	UTM	268174.96	4483416.83	Coastal lagoon, Pond	Natura_2000_SDF_BD_HD	Native	NATURA 2000 Standard Data Form 2019 Aquatina di Frigole	Occurrence
2481121	urn:catalog:ImPrEco:species:0011	Chlidonias hybrida (Pallas, 1811)	Animalia	Chordata	Aves	Charadriiformes	Laridae	Chlidonias	SPECIES	Italy	IT	Aquatina di Frigole	UTM	268174.96	4483416.83	Coastal lagoon, Marine	Natura_2000_SDF_BD_HD	Native	NATURA 2000 Standard Data Form 2019 Aquatina di Frigole	Occurrence
2481119	urn:catalog:ImPrEco:species:0012	Chlidonias niger (Linnaeus, 1758)	Animalia	Chordata	Aves	Charadriiformes	Laridae	Chlidonias	SPECIES	Italy	IT	Aquatina di Frigole	UTM	268174.96	4483416.83	Coastal lagoon, Marine	Natura_2000_SDF_BD_HD	Native	NATURA 2000 Standard Data Form 2019 Aquatina di Frigole	Occurrence
2480482	urn:catalog:ImPrEco:species:0013	Circus aeruginosus (Linnaeus, 1758)	Animalia	Chordata	Aves	Accipitriformes	Accipitridae	Circus	SPECIES	Italy	IT	Aquatina di Frigole	UTM	268174.96	4483416.83	Coastal lagoon, Land	Natura_2000_SDF_BD_HD	Native	NATURA 2000 Standard Data Form 2019 Aquatina di Frigole	Occurrence
2480487	urn:catalog:ImPrEco:species:0014	Circus cyaneus (Linnaeus, 1766)	Animalia	Chordata	Aves	Accipitriformes	Accipitridae	Circus	SPECIES	Italy	IT	Aquatina di Frigole	UTM	268174.96	4483416.83	Land	Natura_2000_SDF_BD_HD	Native	NATURA 2000 Standard Data Form 2019 Aquatina di Frigole	Occurrence
2480495	urn:catalog:ImPrEco:species:0015	Circus pygargus (Linnaeus, 1758)	Animalia	Chordata	Aves	Accipitriformes	Accipitridae	Circus	SPECIES	Italy	IT	Aquatina di Frigole	UTM	268174.96	4483416.83	Land	Natura_2000_SDF_BD_HD	Native	NATURA 2000 Standard Data Form 2019 Aquatina di Frigole	Occurrence
1422012	urn:catalog:ImPrEco:species:0016	Coenagrion mercuriale Charpentier, 1840	Animalia	Arthropoda	Insecta	Odonata	Coenagrionidae	Coenagrion	SPECIES	Italy	IT	Aquatina di Frigole	UTM	268174.96	4483416.83	Aquatic vegetation	Natura_2000_SDF_BD_HD	Native	NATURA 2000 Standard Data Form 2019 Aquatina di Frigole	Occurrence
2480946	urn:catalog:ImPrEco:species:0017	Egretta alba (Linnaeus, 1758)	Animalia	Chordata	Aves	Pelecaniformes	Ardeidae	Egretta	SPECIES	Italy	IT	Aquatina di Frigole	UTM	268174.96	4483416.83	Coastal lagoon, Land	Natura_2000_SDF_BD_HD	Native	NATURA 2000 Standard Data Form 2019 Aquatina di Frigole	Occurrence
2480876	urn:catalog:ImPrEco:species:0018	Egretta garzetta (Linnaeus, 1766)	Animalia	Chordata	Aves	Pelecaniformes	Ardeidae	Egretta	SPECIES	Italy	IT	Aquatina di Frigole	UTM	268174.96	4483416.83	Coastal lagoon, Land	Natura_2000_SDF_BD_HD	Native	NATURA 2000 Standard Data Form 2019 Aquatina di Frigole	Occurrence
9197691	urn:catalog:ImPrEco:species:0019	Elaphe quatuorlineata (Bonnaterre, 1790)	Animalia	Chordata	Reptilia	Squamata	Colubridae	Elaphe	SPECIES	Italy	IT	Aquatina di Frigole	UTM	268174.96	4483416.83	Land	Natura_2000_SDF_BD_HD	Native	NATURA 2000 Standard Data Form 2019 Aquatina di Frigole	Occurrence
8035896	urn:catalog:ImPrEco:species:0020	Elaphe situla Engelmann et al., 1993	Animalia	Chordata	Reptilia	Squamata	Colubridae	Elaphe	SPECIES	Italy	IT	Aquatina di Frigole	UTM	268174.96	4483416.83	Land	Natura_2000_SDF_BD_HD	Native	NATURA 2000 Standard Data Form 2019 Aquatina di Frigole	Occurrence
8909809	urn:catalog:ImPrEco:species:0021	Emys orbicularis (Linnaeus, 1758)	Animalia	Chordata	Reptilia	Testudines	Emydidae	Emys	SPECIES	Italy	IT	Aquatina di Frigole	UTM	268174.96	4483416.83	Land	Natura_2000_SDF_BD_HD	Native	NATURA 2000 Standard Data Form 2019 Aquatina di Frigole	Occurrence
2474377	urn:catalog:ImPrEco:species:0022	Fulica atra Linnaeus, 1758	Animalia	Chordata	Aves	Gruiformes	Rallidae	Fulica	SPECIES	Italy	IT	Aquatina di Frigole	UTM	268174.96	4483416.83	Coastal lagoon, Land	Natura_2000_SDF_BD_HD	Native	NATURA 2000 Standard Data Form 2019 Aquatina di Frigole	Occurrence
2481819	urn:catalog:ImPrEco:species:0023	Gallinago gallinago (Linnaeus, 1758)	Animalia	Chordata	Aves	Charadriiformes	Scolopacidae	Gallinago	SPECIES	Italy	IT	Aquatina di Frigole	UTM	268174.96	4483416.83	Coastal lagoon, Pond	Natura_2000_SDF_BD_HD	Native	NATURA 2000 Standard Data Form 2019 Aquatina di Frigole	Occurrence
5228199	urn:catalog:ImPrEco:species:0024	Gallinula chloropus (Linnaeus, 1758)	Animalia	Chordata	Aves	Gruiformes	Rallidae	Gallinula	SPECIES	Italy	IT	Aquatina di Frigole	UTM	268174.96	4483416.83	Coastal lagoon, Land	Natura_2000_SDF_BD_HD	Native	NATURA 2000 Standard Data Form 2019 Aquatina di Frigole	Occurrence
5229126	urn:catalog:ImPrEco:species:0025	Himantopus himantopus (Linnaeus, 1758)	Animalia	Chordata	Aves	Charadriiformes	Recurvirostridae	Himantopus	SPECIES	Italy	IT	Aquatina di Frigole	UTM	268174.96	4483416.83	Coastal lagoon, Pond	Natura_2000_SDF_BD_HD	Native	NATURA 2000 Standard Data Form 2019 Aquatina di Frigole	Occurrence
2480850	urn:catalog:ImPrEco:species:0026	Ixobrychus minutus (Linnaeus, 1766)	Animalia	Chordata	Aves	Pelecaniformes	Ardeidae	Ixobrychus	SPECIES	Italy	IT	Aquatina di Frigole	UTM	268174.96	4483416.83	Coastal lagoon, Pond	Natura_2000_SDF_BD_HD	Native	NATURA 2000 Standard Data Form 2019 Aquatina di Frigole	Occurrence
2480863	urn:catalog:ImPrEco:species:0027	Nycticorax nycticorax (Linnaeus, 1758)	Animalia	Chordata	Aves	Pelecaniformes	Ardeidae	Nycticorax	SPECIES	Italy	IT	Aquatina di Frigole	UTM	268174.96	4483416.83	Coastal lagoon, Pond	Natura_2000_SDF_BD_HD	Native	NATURA 2000 Standard Data Form 2019 Aquatina di Frigole	Occurrence
2480801	urn:catalog:ImPrEco:species:0028	Platalea leucorodia Linnaeus, 1758	Animalia	Chordata	Aves	Pelecaniformes	Threskiornithidae	Platalea	SPECIES	Italy	IT	Aquatina di Frigole	UTM	268174.96	4483416.83	Coastal lagoon, Marine	Natura_2000_SDF_BD_HD	Native	NATURA 2000 Standard Data Form 2019 Aquatina di Frigole	Occurrence
2480773	urn:catalog:ImPrEco:species:0029	Plegadis falcinellus (Linnaeus, 1766)	Animalia	Chordata	Aves	Pelecaniformes	Threskiornithidae	Plegadis	SPECIES	Italy	IT	Aquatina di Frigole	UTM	268174.96	4483416.83	Coastal lagoon	Natura_2000_SDF_BD_HD	Native	NATURA 2000 Standard Data Form 2019 Aquatina di Frigole	Occurrence
2474621	urn:catalog:ImPrEco:species:0030	Porzana porzana (Linnaeus, 1766)	Animalia	Chordata	Aves	Gruiformes	Rallidae	Porzana	SPECIES	Italy	IT	Aquatina di Frigole	UTM	268174.96	4483416.83	Wetlands	Natura_2000_SDF_BD_HD	Native	NATURA 2000 Standard Data Form 2019 Aquatina di Frigole	Occurrence
2480259	urn:catalog:ImPrEco:species:0031	Recurvirostra avosetta Linnaeus, 1758	Animalia	Chordata	Aves	Charadriiformes	Recurvirostridae	Recurvirostra	SPECIES	Italy	IT	Aquatina di Frigole	UTM	268174.96	4483416.83	Coastal lagoon, Pond	Natura_2000_SDF_BD_HD	Native	NATURA 2000 Standard Data Form 2019 Aquatina di Frigole	Occurrence
5229215	urn:catalog:ImPrEco:species:0032	Sterna albifrons Pallas, 1764	Animalia	Chordata	Aves	Charadriiformes	Laridae	Sterna	SPECIES	Italy	IT	Aquatina di Frigole	UTM	268174.96	4483416.83	Marine	Natura_2000_SDF_BD_HD	Native	NATURA 2000 Standard Data Form 2019 Aquatina di Frigole	Occurrence
5229223	urn:catalog:ImPrEco:species:0033	Sterna sandvicensis Latham, 1787	Animalia	Chordata	Aves	Charadriiformes	Laridae	Sterna	SPECIES	Italy	IT	Aquatina di Frigole	UTM	268174.96	4483416.83	Marine	Natura_2000_SDF_BD_HD	Native	NATURA 2000 Standard Data Form 2019 Aquatina di Frigole	Occurrence
2480637	urn:catalog:ImPrEco:species:0034	Accipiter nisus (Linnaeus, 1758)	Animalia	Chordata	Aves	Accipitriformes	Accipitridae	Accipiter	SPECIES	Italy	IT	Bosco Nordio	UTM	284689.43	5000483.26	Land	Natura_2000_SDF_BD_HD	Native	NATURA 2000 Standard Data Form 2019 Bosco Nordio	Occurrence
2495000	urn:catalog:ImPrEco:species:0035	Aegithalos caudatus (Linnaeus, 1758)	Animalia	Chordata	Aves	Passeriformes	Aegithalidae	Aegithalos	SPECIES	Italy	IT	Bosco Nordio	UTM	284689.43	5000483.26	Land	Natura_2000_SDF_BD_HD	Native	NATURA 2000 Standard Data Form 2019 Bosco Nordio	Occurrence
2497295	urn:catalog:ImPrEco:species:0036	Asio flammeus (Pontoppidan, 1763)	Animalia	Chordata	Aves	Strigiformes	Strigidae	Asio	SPECIES	Italy	IT	Bosco Nordio	UTM	284689.43	5000483.26	Land	Natura_2000_SDF_BD_HD	Native	NATURA 2000 Standard Data Form 2019 Bosco Nordio	Occurrence
2497306	urn:catalog:ImPrEco:species:0037	Asio otus (Linnaeus, 1758)	Animalia	Chordata	Aves	Strigiformes	Strigidae	Asio	SPECIES	Italy	IT	Bosco Nordio	UTM	284689.43	5000483.26	Land	Natura_2000_SDF_BD_HD	Native	NATURA 2000 Standard Data Form 2019 Bosco Nordio	Occurrence
2480537	urn:catalog:ImPrEco:species:0038	Buteo buteo (Linnaeus, 1758)	Animalia	Chordata	Aves	Accipitriformes	Accipitridae	Buteo	SPECIES	Italy	IT	Bosco Nordio	UTM	284689.43	5000483.26	Land	Natura_2000_SDF_BD_HD	Native	NATURA 2000 Standard Data Form 2019 Bosco Nordio	Occurrence
8109681	urn:catalog:ImPrEco:species:0039	Caprimulgus europaeus Linnaeus, 1758	Animalia	Chordata	Aves	Caprimulgiformes	Caprimulgidae	Caprimulgus	SPECIES	Italy	IT	Bosco Nordio	UTM	284689.43	5000483.26	Land	Natura_2000_SDF_BD_HD	Native	NATURA 2000 Standard Data Form 2019 Bosco Nordio	Occurrence
5820507	urn:catalog:ImPrEco:species:0040	Cerambyx cerdo Linnaeus, 1758	Animalia	Arthropoda	Insecta	Coleoptera	Cerambycidae	Cerambyx	SPECIES	Italy	IT	Bosco Nordio	UTM	284689.43	5000483.26	Land	Natura_2000_SDF_BD_HD	Native	NATURA 2000 Standard Data Form 2019 Bosco Nordio	Occurrence
2480487	urn:catalog:ImPrEco:species:0041	Circus cyaneus (Linnaeus, 1766)	Animalia	Chordata	Aves	Accipitriformes	Accipitridae	Circus	SPECIES	Italy	IT	Bosco Nordio	UTM	284689.43	5000483.26	Land	Natura_2000_SDF_BD_HD	Native	NATURA 2000 Standard Data Form 2019 Bosco Nordio	Occurrence
2480495	urn:catalog:ImPrEco:species:0042	Circus pygargus (Linnaeus, 1758)	Animalia	Chordata	Aves	Accipitriformes	Accipitridae	Circus	SPECIES	Italy	IT	Bosco Nordio	UTM	284689.43	5000483.26	Land	Natura_2000_SDF_BD_HD	Native	NATURA 2000 Standard Data Form 2019 Bosco Nordio	Occurrence
2495455	urn:catalog:ImPrEco:species:0043	Columba palumbus Linnaeus, 1758	Animalia	Chordata	Aves	Columbiformes	Columbidae	Columba	SPECIES	Italy	IT	Bosco Nordio	UTM	284689.43	5000483.26	Land	Natura_2000_SDF_BD_HD	Native	NATURA 2000 Standard Data Form 2019 Bosco Nordio	Occurrence
2475365	urn:catalog:ImPrEco:species:0044	Coracias garrulus Linnaeus, 1758	Animalia	Chordata	Aves	Coraciiformes	Coraciidae	Coracias	SPECIES	Italy	IT	Bosco Nordio	UTM	284689.43	5000483.26	Land	Natura_2000_SDF_BD_HD	Native	NATURA 2000 Standard Data Form 2019 Bosco Nordio	Occurrence
2477968	urn:catalog:ImPrEco:species:0045	Dendrocopos major (Linnaeus, 1758)	Animalia	Chordata	Aves	Piciformes	Picidae	Dendrocopos	SPECIES	Italy	IT	Bosco Nordio	UTM	284689.43	5000483.26	Land	Natura_2000_SDF_BD_HD	Native	NATURA 2000 Standard Data Form 2019 Bosco Nordio	Occurrence
8909809	urn:catalog:ImPrEco:species:0046	Emys orbicularis (Linnaeus, 1758)	Animalia	Chordata	Reptilia	Testudines	Emydidae	Emys	SPECIES	Italy	IT	Bosco Nordio	UTM	284689.43	5000483.26	Freshwaters, Land	Natura_2000_SDF_BD_HD	Native	NATURA 2000 Standard Data Form 2019 Bosco Nordio	Occurrence
5229493	urn:catalog:ImPrEco:species:0047	Garrulus glandarius (Linnaeus, 1758)	Animalia	Chordata	Aves	Passeriformes	Corvidae	Garrulus	SPECIES	Italy	IT	Bosco Nordio	UTM	284689.43	5000483.26	Land	Natura_2000_SDF_BD_HD	Native	NATURA 2000 Standard Data Form 2019 Bosco Nordio	Occurrence
8012314	urn:catalog:ImPrEco:species:0048	Jynx torquilla Linnaeus, 1758	Animalia	Chordata	Aves	Piciformes	Picidae	Jynx	SPECIES	Italy	IT	Bosco Nordio	UTM	284689.43	5000483.26	Land	Natura_2000_SDF_BD_HD	Native	NATURA 2000 Standard Data Form 2019 Bosco Nordio	Occurrence
7745240	urn:catalog:ImPrEco:species:0049	Lanius collurio Linnaeus, 1758	Animalia	Chordata	Aves	Passeriformes	Laniidae	Lanius	SPECIES	Italy	IT	Bosco Nordio	UTM	284689.43	5000483.26	Land	Natura_2000_SDF_BD_HD	Native	NATURA 2000 Standard Data Form 2019 Bosco Nordio	Occurrence
8191482	urn:catalog:ImPrEco:species:0050	Parus caeruleus Linnaeus, 1758	Animalia	Chordata	Aves	Passeriformes	Paridae	Parus	SPECIES	Italy	IT	Bosco Nordio	UTM	284689.43	5000483.26	Land	Natura_2000_SDF_BD_HD	Native	NATURA 2000 Standard Data Form 2019 Bosco Nordio	Occurrence
9705453	urn:catalog:ImPrEco:species:0051	Parus major Linnaeus, 1758	Animalia	Chordata	Aves	Passeriformes	Paridae	Parus	SPECIES	Italy	IT	Bosco Nordio	UTM	284689.43	5000483.26	Land	Natura_2000_SDF_BD_HD	Native	NATURA 2000 Standard Data Form 2019 Bosco Nordio	Occurrence
2492962	urn:catalog:ImPrEco:species:0052	Sylvia melanocephala (Gmelin, 1789)	Animalia	Chordata	Aves	Passeriformes	Sylviidae	Sylvia	SPECIES	Italy	IT	Bosco Nordio	UTM	284689.43	5000483.26	Land	Natura_2000_SDF_BD_HD	Native	NATURA 2000 Standard Data Form 2019 Bosco Nordio	Occurrence
2441454	urn:catalog:ImPrEco:species:0053	Testudo hermanni Gmelin, 1789	Animalia	Chordata	Reptilia	Testudines	Testudinidae	Testudo	SPECIES	Italy	IT	Bosco Nordio	UTM	284689.43	5000483.26	Land	Natura_2000_SDF_BD_HD	Native	NATURA 2000 Standard Data Form 2019 Bosco Nordio	Occurrence
2402193	urn:catalog:ImPrEco:species:0054	Acipenser naccarii Bonaparte, 1836	Animalia	Chordata	Actinopterygii	Acipenseriformes	Acipenseridae	Acipenser	SPECIES	Italy	IT	Foce dell'Isonzo, Isola della Cona	UTM	384026.67	5067596.93	Coastal lagoon, Marine	Natura_2000_SDF_BD_HD	Native	NATURA 2000 Standard Data Form 2019 Foce dell'Isonzo-Isola della Cona	Occurrence
2493124	urn:catalog:ImPrEco:species:0055	Acrocephalus melanopogon (Temminck, 1823)	Animalia	Chordata	Aves	Passeriformes	Acrocephalidae	Acrocephalus	SPECIES	Italy	IT	Foce dell'Isonzo, Isola della Cona	UTM	384026.67	5067596.93	Land	Natura_2000_SDF_BD_HD	Native	NATURA 2000 Standard Data Form 2019 Foce dell'Isonzo-Isola della Cona	Occurrence
2493114	urn:catalog:ImPrEco:species:0056	Acrocephalus paludicola (Vieillot, 1817)	Animalia	Chordata	Aves	Passeriformes	Acrocephalidae	Acrocephalus	SPECIES	Italy	IT	Foce dell'Isonzo, Isola della Cona	UTM	384026.67	5067596.93	Land	Natura_2000_SDF_BD_HD	Native	NATURA 2000 Standard Data Form 2019 Foce dell'Isonzo-Isola della Cona	Occurrence
5739298	urn:catalog:ImPrEco:species:0057	Aegolius funereus (Linnaeus, 1758)	Animalia	Chordata	Aves	Strigiformes	Strigidae	Aegolius	SPECIES	Italy	IT	Foce dell'Isonzo, Isola della Cona	UTM	384026.67	5067596.93	Land	Natura_2000_SDF_BD_HD	Native	NATURA 2000 Standard Data Form 2019 Foce dell'Isonzo-Isola della Cona	Occurrence
2475532	urn:catalog:ImPrEco:species:0058	Alcedo atthis (Linnaeus, 1758)	Animalia	Chordata	Aves	Coraciiformes	Alcedinidae	Alcedo	SPECIES	Italy	IT	Foce dell'Isonzo, Isola della Cona	UTM	384026.67	5067596.93	Coastal lagoon, Freshwaters	Natura_2000_SDF_BD_HD	Native	NATURA 2000 Standard Data Form 2019 Foce dell'Isonzo-Isola della Cona	Occurrence
2412623	urn:catalog:ImPrEco:species:0059	Alosa fallax (Lacepede, 1803)	Animalia	Chordata	Actinopterygii	Clupeiformes	Clupeidae	Alosa	SPECIES	Italy	IT	Foce dell'Isonzo, Isola della Cona	UTM	384026.67	5067596.93	Coastal lagoon, Freshwaters	Natura_2000_SDF_BD_HD	Native	NATURA 2000 Standard Data Form 2019 Foce dell'Isonzo-Isola della Cona	Occurrence
2498112	urn:catalog:ImPrEco:species:0060	Anas acuta Linnaeus, 1758	Animalia	Chordata	Aves	Anseriformes	Anatidae	Anas	SPECIES	Italy	IT	Foce dell'Isonzo, Isola della Cona	UTM	384026.67	5067596.93	Coastal lagoon, Freshwaters	Natura_2000_SDF_BD_HD	Native	NATURA 2000 Standard Data Form 2019 Foce dell'Isonzo-Isola della Cona	Occurrence
2498089	urn:catalog:ImPrEco:species:0061	Anas clypeata Linnaeus, 1758	Animalia	Chordata	Aves	Anseriformes	Anatidae	Anas	SPECIES	Italy	IT	Foce dell'Isonzo, Isola della Cona	UTM	384026.67	5067596.93	Coastal lagoon, Freshwaters	Natura_2000_SDF_BD_HD	Native	NATURA 2000 Standard Data Form 2019 Foce dell'Isonzo-Isola della Cona	Occurrence
9659118	urn:catalog:ImPrEco:species:0062	Anas crecca Linnaeus, 1758	Animalia	Chordata	Aves	Anseriformes	Anatidae	Anas	SPECIES	Italy	IT	Foce dell'Isonzo, Isola della Cona	UTM	384026.67	5067596.93	Coastal lagoon, Freshwaters	Natura_2000_SDF_BD_HD	Native	NATURA 2000 Standard Data Form 2019 Foce dell'Isonzo-Isola della Cona	Occurrence
2498111	urn:catalog:ImPrEco:species:0063	Anas penelope Linnaeus, 1758	Animalia	Chordata	Aves	Anseriformes	Anatidae	Anas	SPECIES	Italy	IT	Foce dell'Isonzo, Isola della Cona	UTM	384026.67	5067596.93	Coastal lagoon, Freshwaters	Natura_2000_SDF_BD_HD	Native	NATURA 2000 Standard Data Form 2019 Foce dell'Isonzo-Isola della Cona	Occurrence
9761484	urn:catalog:ImPrEco:species:0064	Anas platyrhynchos Linnaeus, 1758	Animalia	Chordata	Aves	Anseriformes	Anatidae	Anas	SPECIES	Italy	IT	Foce dell'Isonzo, Isola della Cona	UTM	384026.67	5067596.93	Coastal lagoon, Freshwaters	Natura_2000_SDF_BD_HD	Native	NATURA 2000 Standard Data Form 2019 Foce dell'Isonzo-Isola della Cona	Occurrence
2498083	urn:catalog:ImPrEco:species:0065	Anas querquedula Linnaeus, 1758	Animalia	Chordata	Aves	Anseriformes	Anatidae	Anas	SPECIES	Italy	IT	Foce dell'Isonzo, Isola della Cona	UTM	384026.67	5067596.93	Coastal lagoon, Freshwaters	Natura_2000_SDF_BD_HD	Native	NATURA 2000 Standard Data Form 2019 Foce dell'Isonzo-Isola della Cona	Occurrence
2498151	urn:catalog:ImPrEco:species:0066	Anas strepera Linnaeus, 1758	Animalia	Chordata	Aves	Anseriformes	Anatidae	Anas	SPECIES	Italy	IT	Foce dell'Isonzo, Isola della Cona	UTM	384026.67	5067596.93	Coastal lagoon, Freshwaters	Natura_2000_SDF_BD_HD	Native	NATURA 2000 Standard Data Form 2019 Foce dell'Isonzo-Isola della Cona	Occurrence
2498017	urn:catalog:ImPrEco:species:0067	Anser albifrons (Scopoli, 1769)	Animalia	Chordata	Aves	Anseriformes	Anatidae	Anser	SPECIES	Italy	IT	Foce dell'Isonzo, Isola della Cona	UTM	384026.67	5067596.93	Coastal lagoon, Freshwaters	Natura_2000_SDF_BD_HD	Native	NATURA 2000 Standard Data Form 2019 Foce dell'Isonzo-Isola della Cona	Occurrence
2498036	urn:catalog:ImPrEco:species:0068	Anser anser (Linnaeus, 1758)	Animalia	Chordata	Aves	Anseriformes	Anatidae	Anser	SPECIES	Italy	IT	Foce dell'Isonzo, Isola della Cona	UTM	384026.67	5067596.93	Coastal lagoon, Freshwaters	Natura_2000_SDF_BD_HD	Native	NATURA 2000 Standard Data Form 2019 Foce dell'Isonzo-Isola della Cona	Occurrence
2498026	urn:catalog:ImPrEco:species:0069	Anser erythropus (Linnaeus, 1758)	Animalia	Chordata	Aves	Anseriformes	Anatidae	Anser	SPECIES	Italy	IT	Foce dell'Isonzo, Isola della Cona	UTM	384026.67	5067596.93	Coastal lagoon, Freshwaters	Natura_2000_SDF_BD_HD	Native	NATURA 2000 Standard Data Form 2019 Foce dell'Isonzo-Isola della Cona	Occurrence
2498027	urn:catalog:ImPrEco:species:0070	Anser fabalis (Latham, 1787)	Animalia	Chordata	Aves	Anseriformes	Anatidae	Anser	SPECIES	Italy	IT	Foce dell'Isonzo, Isola della Cona	UTM	384026.67	5067596.93	Coastal lagoon, Freshwaters	Natura_2000_SDF_BD_HD	Native	NATURA 2000 Standard Data Form 2019 Foce dell'Isonzo-Isola della Cona	Occurrence
2490274	urn:catalog:ImPrEco:species:0071	Anthus campestris (Linnaeus, 1758)	Animalia	Chordata	Aves	Passeriformes	Motacillidae	Anthus	SPECIES	Italy	IT	Foce dell'Isonzo, Isola della Cona	UTM	384026.67	5067596.93	Coastal lagoon, Freshwaters	Natura_2000_SDF_BD_HD	Native	NATURA 2000 Standard Data Form 2019 Foce dell'Isonzo-Isola della Cona	Occurrence
2348104	urn:catalog:ImPrEco:species:0072	Aphanius fasciatus (Valenciennes, 1821)	Animalia	Chordata	Actinopterygii	Cyprinodontiformes	Cyprinodontidae	Aphanius	SPECIES	Italy	IT	Foce dell'Isonzo, Isola della Cona	UTM	384026.67	5067596.93	Coastal lagoon, Marine	Natura_2000_SDF_BD_HD	Native	NATURA 2000 Standard Data Form 2019 Foce dell'Isonzo-Isola della Cona	Occurrence
2480506	urn:catalog:ImPrEco:species:0073	Aquila chrysaetos (Linnaeus, 1758)	Animalia	Chordata	Aves	Accipitriformes	Accipitridae	Aquila	SPECIES	Italy	IT	Foce dell'Isonzo, Isola della Cona	UTM	384026.67	5067596.93	Land	Natura_2000_SDF_BD_HD	Native	NATURA 2000 Standard Data Form 2019 Foce dell'Isonzo-Isola della Cona	Occurrence
2480509	urn:catalog:ImPrEco:species:0074	Aquila clanga Pallas, 1811	Animalia	Chordata	Aves	Accipitriformes	Accipitridae	Aquila	SPECIES	Italy	IT	Foce dell'Isonzo, Isola della Cona	UTM	384026.67	5067596.93	Coastal lagoon, Freshwaters	Natura_2000_SDF_BD_HD	Native	NATURA 2000 Standard Data Form 2019 Foce dell'Isonzo-Isola della Cona	Occurrence
2480500	urn:catalog:ImPrEco:species:0075	Aquila heliaca Savigny, 1809	Animalia	Chordata	Aves	Accipitriformes	Accipitridae	Aquila	SPECIES	Italy	IT	Foce dell'Isonzo, Isola della Cona	UTM	384026.67	5067596.93	Land	Natura_2000_SDF_BD_HD	Native	NATURA 2000 Standard Data Form 2019 Foce dell'Isonzo-Isola della Cona	Occurrence
2480934	urn:catalog:ImPrEco:species:0076	Ardea purpurea Linnaeus, 1766	Animalia	Chordata	Aves	Pelecaniformes	Ardeidae	Ardea	SPECIES	Italy	IT	Foce dell'Isonzo, Isola della Cona	UTM	384026.67	5067596.93	Coastal lagoon, Freshwaters	Natura_2000_SDF_BD_HD	Native	NATURA 2000 Standard Data Form 2019 Foce dell'Isonzo-Isola della Cona	Occurrence
2480906	urn:catalog:ImPrEco:species:0077	Ardeola ralloides (Scopoli, 1769)	Animalia	Chordata	Aves	Pelecaniformes	Ardeidae	Ardeola	SPECIES	Italy	IT	Foce dell'Isonzo, Isola della Cona	UTM	384026.67	5067596.93	Coastal lagoon, Freshwaters	Natura_2000_SDF_BD_HD	Native	NATURA 2000 Standard Data Form 2019 Foce dell'Isonzo-Isola della Cona	Occurrence
2497295	urn:catalog:ImPrEco:species:0078	Asio flammeus (Pontoppidan, 1763)	Animalia	Chordata	Aves	Strigiformes	Strigidae	Asio	SPECIES	Italy	IT	Foce dell'Isonzo, Isola della Cona	UTM	384026.67	5067596.93	Land	Natura_2000_SDF_BD_HD	Native	NATURA 2000 Standard Data Form 2019 Foce dell'Isonzo-Isola della Cona	Occurrence
2498255	urn:catalog:ImPrEco:species:0079	Aythya ferina (Linnaeus, 1758)	Animalia	Chordata	Aves	Anseriformes	Anatidae	Aythya	SPECIES	Italy	IT	Foce dell'Isonzo, Isola della Cona	UTM	384026.67	5067596.93	Coastal lagoon, Freshwaters	Natura_2000_SDF_BD_HD	Native	NATURA 2000 Standard Data Form 2019 Foce dell'Isonzo-Isola della Cona	Occurrence
2498261	urn:catalog:ImPrEco:species:0080	Aythya fuligula (Linnaeus, 1758)	Animalia	Chordata	Aves	Anseriformes	Anatidae	Aythya	SPECIES	Italy	IT	Foce dell'Isonzo, Isola della Cona	UTM	384026.67	5067596.93	Coastal lagoon, Freshwaters	Natura_2000_SDF_BD_HD	Native	NATURA 2000 Standard Data Form 2019 Foce dell'Isonzo-Isola della Cona	Occurrence
2498259	urn:catalog:ImPrEco:species:0081	Aythya nyroca (Guldenstadt, 1770)	Animalia	Chordata	Aves	Anseriformes	Anatidae	Aythya	SPECIES	Italy	IT	Foce dell'Isonzo, Isola della Cona	UTM	384026.67	5067596.93	Coastal lagoon, Freshwaters	Natura_2000_SDF_BD_HD	Native	NATURA 2000 Standard Data Form 2019 Foce dell'Isonzo-Isola della Cona	Occurrence
2498259	urn:catalog:ImPrEco:species:0082	Aythya nyroca (Guldenstadt, 1770)	Animalia	Chordata	Aves	Anseriformes	Anatidae	Aythya	SPECIES	Italy	IT	Foce dell'Isonzo, Isola della Cona	UTM	384026.67	5067596.93	Freshwaters	Natura_2000_SDF_BD_HD	Native	NATURA 2000 Standard Data Form 2019 Foce dell'Isonzo-Isola della Cona	Occurrence
2480910	urn:catalog:ImPrEco:species:0083	Botaurus stellaris (Linnaeus, 1758)	Animalia	Chordata	Aves	Pelecaniformes	Ardeidae	Botaurus	SPECIES	Italy	IT	Foce dell'Isonzo, Isola della Cona	UTM	384026.67	5067596.93	Coastal lagoon, Freshwaters	Natura_2000_SDF_BD_HD	Native	NATURA 2000 Standard Data Form 2019 Foce dell'Isonzo-Isola della Cona	Occurrence
5232464	urn:catalog:ImPrEco:species:0084	Branta leucopsis (Bechstein, 1803)	Animalia	Chordata	Aves	Anseriformes	Anatidae	Branta	SPECIES	Italy	IT	Foce dell'Isonzo, Isola della Cona	UTM	384026.67	5067596.93	Coastal lagoon, Freshwaters	Natura_2000_SDF_BD_HD	Native	NATURA 2000 Standard Data Form 2019 Foce dell'Isonzo-Isola della Cona	Occurrence
5232451	urn:catalog:ImPrEco:species:0085	Branta ruficollis (Pallas, 1769)	Animalia	Chordata	Aves	Anseriformes	Anatidae	Branta	SPECIES	Italy	IT	Foce dell'Isonzo, Isola della Cona	UTM	384026.67	5067596.93	Coastal lagoon, Freshwaters	Natura_2000_SDF_BD_HD	Native	NATURA 2000 Standard Data Form 2019 Foce dell'Isonzo-Isola della Cona	Occurrence
5959092	urn:catalog:ImPrEco:species:0086	Bubo bubo (Linnaeus, 1758)	Animalia	Chordata	Aves	Strigiformes	Strigidae	Bubo	SPECIES	Italy	IT	Foce dell'Isonzo, Isola della Cona	UTM	384026.67	5067596.93	Land	Natura_2000_SDF_BD_HD	Native	NATURA 2000 Standard Data Form 2019 Foce dell'Isonzo-Isola della Cona	Occurrence
2480830	urn:catalog:ImPrEco:species:0087	Bubulcus ibis (Linnaeus, 1758)	Animalia	Chordata	Aves	Pelecaniformes	Ardeidae	Bubulcus	SPECIES	Italy	IT	Foce dell'Isonzo, Isola della Cona	UTM	384026.67	5067596.93	Land	Natura_2000_SDF_BD_HD	Native	NATURA 2000 Standard Data Form 2019 Foce dell'Isonzo-Isola della Cona	Occurrence
2498326	urn:catalog:ImPrEco:species:0088	Bucephala clangula (Linnaeus, 1758)	Animalia	Chordata	Aves	Anseriformes	Anatidae	Bucephala	SPECIES	Italy	IT	Foce dell'Isonzo, Isola della Cona	UTM	384026.67	5067596.93	Coastal lagoon, Freshwaters, Marine	Natura_2000_SDF_BD_HD	Native	NATURA 2000 Standard Data Form 2019 Foce dell'Isonzo-Isola della Cona	Occurrence
2480564	urn:catalog:ImPrEco:species:0089	Buteo rufinus (Cretzschmar, 1829)	Animalia	Chordata	Aves	Accipitriformes	Accipitridae	Buteo	SPECIES	Italy	IT	Foce dell'Isonzo, Isola della Cona	UTM	384026.67	5067596.93	Land	Natura_2000_SDF_BD_HD	Native	NATURA 2000 Standard Data Form 2019 Foce dell'Isonzo-Isola della Cona	Occurrence
2490681	urn:catalog:ImPrEco:species:0090	Calandrella brachydactyla (Leisler, 1814)	Animalia	Chordata	Aves	Passeriformes	Alaudidae	Calandrella	SPECIES	Italy	IT	Foce dell'Isonzo, Isola della Cona	UTM	384026.67	5067596.93	Land	Natura_2000_SDF_BD_HD	Native	NATURA 2000 Standard Data Form 2019 Foce dell'Isonzo-Isola della Cona	Occurrence
2481759	urn:catalog:ImPrEco:species:0091	Calidris alpina (Linnaeus, 1758)	Animalia	Chordata	Aves	Charadriiformes	Scolopacidae	Calidris	SPECIES	Italy	IT	Foce dell'Isonzo, Isola della Cona	UTM	384026.67	5067596.93	Land	Natura_2000_SDF_BD_HD	Native	NATURA 2000 Standard Data Form 2019 Foce dell'Isonzo-Isola della Cona	Occurrence
8109681	urn:catalog:ImPrEco:species:0092	Caprimulgus europaeus Linnaeus, 1758	Animalia	Chordata	Aves	Caprimulgiformes	Caprimulgidae	Caprimulgus	SPECIES	Italy	IT	Foce dell'Isonzo, Isola della Cona	UTM	384026.67	5067596.93	Land	Natura_2000_SDF_BD_HD	Native	NATURA 2000 Standard Data Form 2019 Foce dell'Isonzo-Isola della Cona	Occurrence
8894817	urn:catalog:ImPrEco:species:0093	Caretta caretta (Linnaeus, 1758)	Animalia	Chordata	Reptilia	Testudines	Cheloniidae	Caretta	SPECIES	Italy	IT	Foce dell'Isonzo, Isola della Cona	UTM	384026.67	5067596.93	Marine	Natura_2000_SDF_BD_HD	Native	NATURA 2000 Standard Data Form 2019 Foce dell'Isonzo-Isola della Cona	Occurrence
2493012	urn:catalog:ImPrEco:species:0094	Cettia cetti (Temminck, 1820)	Animalia	Chordata	Aves	Passeriformes	Cettiidae	Cettia	SPECIES	Italy	IT	Foce dell'Isonzo, Isola della Cona	UTM	384026.67	5067596.93	Freshwaters	Natura_2000_SDF_BD_HD	Native	NATURA 2000 Standard Data Form 2019 Foce dell'Isonzo-Isola della Cona	Occurrence
2480311	urn:catalog:ImPrEco:species:0095	Charadrius alexandrinus Linnaeus, 1758	Animalia	Chordata	Aves	Charadriiformes	Charadriidae	Charadrius	SPECIES	Italy	IT	Foce dell'Isonzo, Isola della Cona	UTM	384026.67	5067596.93	Coastal lagoon	Natura_2000_SDF_BD_HD	Native	NATURA 2000 Standard Data Form 2019 Foce dell'Isonzo-Isola della Cona	Occurrence
2474864	urn:catalog:ImPrEco:species:0096	Chlamydotis undulata (Jacquin, 1784)	Animalia	Chordata	Aves	Otidiformes	Otididae	Chlamydotis	SPECIES	Italy	IT	Foce dell'Isonzo, Isola della Cona	UTM	384026.67	5067596.93	Land	Natura_2000_SDF_BD_HD	Native	NATURA 2000 Standard Data Form 2019 Foce dell'Isonzo-Isola della Cona	Occurrence
2481121	urn:catalog:ImPrEco:species:0097	Chlidonias hybrida (Pallas, 1811)	Animalia	Chordata	Aves	Charadriiformes	Laridae	Chlidonias	SPECIES	Italy	IT	Foce dell'Isonzo, Isola della Cona	UTM	384026.67	5067596.93	Coastal lagoon, Freshwaters, Marine	Natura_2000_SDF_BD_HD	Native	NATURA 2000 Standard Data Form 2019 Foce dell'Isonzo-Isola della Cona	Occurrence
2481119	urn:catalog:ImPrEco:species:0098	Chlidonias niger (Linnaeus, 1758)	Animalia	Chordata	Aves	Charadriiformes	Laridae	Chlidonias	SPECIES	Italy	IT	Foce dell'Isonzo, Isola della Cona	UTM	384026.67	5067596.93	Coastal lagoon, Freshwaters, Marine	Natura_2000_SDF_BD_HD	Native	NATURA 2000 Standard Data Form 2019 Foce dell'Isonzo-Isola della Cona	Occurrence
2481912	urn:catalog:ImPrEco:species:0099	Ciconia ciconia (Linnaeus, 1758)	Animalia	Chordata	Aves	Ciconiiformes	Ciconiidae	Ciconia	SPECIES	Italy	IT	Foce dell'Isonzo, Isola della Cona	UTM	384026.67	5067596.93	Coastal lagoon, Freshwaters	Natura_2000_SDF_BD_HD	Native	NATURA 2000 Standard Data Form 2019 Foce dell'Isonzo-Isola della Cona	Occurrence
2481909	urn:catalog:ImPrEco:species:0100	Ciconia nigra (Linnaeus, 1758)	Animalia	Chordata	Aves	Ciconiiformes	Ciconiidae	Ciconia	SPECIES	Italy	IT	Foce dell'Isonzo, Isola della Cona	UTM	384026.67	5067596.93	Coastal lagoon, Freshwaters	Natura_2000_SDF_BD_HD	Native	NATURA 2000 Standard Data Form 2019 Foce dell'Isonzo-Isola della Cona	Occurrence
2480666	urn:catalog:ImPrEco:species:0101	Circaetus gallicus (Gmelin, 1788)	Animalia	Chordata	Aves	Accipitriformes	Accipitridae	Circaetus	SPECIES	Italy	IT	Foce dell'Isonzo, Isola della Cona	UTM	384026.67	5067596.93	Land	Natura_2000_SDF_BD_HD	Native	NATURA 2000 Standard Data Form 2019 Foce dell'Isonzo-Isola della Cona	Occurrence
2480482	urn:catalog:ImPrEco:species:0102	Circus aeruginosus (Linnaeus, 1758)	Animalia	Chordata	Aves	Accipitriformes	Accipitridae	Circus	SPECIES	Italy	IT	Foce dell'Isonzo, Isola della Cona	UTM	384026.67	5067596.93	Coastal lagoon, Freshwaters	Natura_2000_SDF_BD_HD	Native	NATURA 2000 Standard Data Form 2019 Foce dell'Isonzo-Isola della Cona	Occurrence
2480487	urn:catalog:ImPrEco:species:0103	Circus cyaneus (Linnaeus, 1766)	Animalia	Chordata	Aves	Accipitriformes	Accipitridae	Circus	SPECIES	Italy	IT	Foce dell'Isonzo, Isola della Cona	UTM	384026.67	5067596.93	Land	Natura_2000_SDF_BD_HD	Native	NATURA 2000 Standard Data Form 2019 Foce dell'Isonzo-Isola della Cona	Occurrence
2480491	urn:catalog:ImPrEco:species:0104	Circus macrourus (S.G.Gmelin, 1770)	Animalia	Chordata	Aves	Accipitriformes	Accipitridae	Circus	SPECIES	Italy	IT	Foce dell'Isonzo, Isola della Cona	UTM	384026.67	5067596.93	Land	Natura_2000_SDF_BD_HD	Native	NATURA 2000 Standard Data Form 2019 Foce dell'Isonzo-Isola della Cona	Occurrence
2480495	urn:catalog:ImPrEco:species:0105	Circus pygargus (Linnaeus, 1758)	Animalia	Chordata	Aves	Accipitriformes	Accipitridae	Circus	SPECIES	Italy	IT	Foce dell'Isonzo, Isola della Cona	UTM	384026.67	5067596.93	Land	Natura_2000_SDF_BD_HD	Native	NATURA 2000 Standard Data Form 2019 Foce dell'Isonzo-Isola della Cona	Occurrence
2492822	urn:catalog:ImPrEco:species:0106	Cisticola juncidis (Rafinesque, 1810)	Animalia	Chordata	Aves	Passeriformes	Cisticolidae	Cisticola	SPECIES	Italy	IT	Foce dell'Isonzo, Isola della Cona	UTM	384026.67	5067596.93	Land	Natura_2000_SDF_BD_HD	Native	NATURA 2000 Standard Data Form 2019 Foce dell'Isonzo-Isola della Cona	Occurrence
2498273	urn:catalog:ImPrEco:species:0107	Clangula hyemalis (Linnaeus, 1758)	Animalia	Chordata	Aves	Anseriformes	Anatidae	Clangula	SPECIES	Italy	IT	Foce dell'Isonzo, Isola della Cona	UTM	384026.67	5067596.93	Coastal lagoon, Marine	Natura_2000_SDF_BD_HD	Native	NATURA 2000 Standard Data Form 2019 Foce dell'Isonzo-Isola della Cona	Occurrence
2475365	urn:catalog:ImPrEco:species:0108	Coracias garrulus Linnaeus, 1758	Animalia	Chordata	Aves	Coraciiformes	Coraciidae	Coracias	SPECIES	Italy	IT	Foce dell'Isonzo, Isola della Cona	UTM	384026.67	5067596.93	Land	Natura_2000_SDF_BD_HD	Native	NATURA 2000 Standard Data Form 2019 Foce dell'Isonzo-Isola della Cona	Occurrence
4408498	urn:catalog:ImPrEco:species:0109	Crex crex (Linnaeus, 1758)	Animalia	Chordata	Aves	Gruiformes	Rallidae	Crex	SPECIES	Italy	IT	Foce dell'Isonzo, Isola della Cona	UTM	384026.67	5067596.93	Land	Natura_2000_SDF_BD_HD	Native	NATURA 2000 Standard Data Form 2019 Foce dell'Isonzo-Isola della Cona	Occurrence
4409105	urn:catalog:ImPrEco:species:0110	Cygnus bewickii Yarrell, 1830	Animalia	Chordata	Aves	Anseriformes	Anatidae	Cygnus	SPECIES	Italy	IT	Foce dell'Isonzo, Isola della Cona	UTM	384026.67	5067596.93	Coastal lagoon, Freshwaters	Natura_2000_SDF_BD_HD	Native	NATURA 2000 Standard Data Form 2019 Foce dell'Isonzo-Isola della Cona	Occurrence
2498347	urn:catalog:ImPrEco:species:0111	Cygnus cygnus (Linnaeus, 1758)	Animalia	Chordata	Aves	Anseriformes	Anatidae	Cygnus	SPECIES	Italy	IT	Foce dell'Isonzo, Isola della Cona	UTM	384026.67	5067596.93	Coastal lagoon, Freshwaters	Natura_2000_SDF_BD_HD	Native	NATURA 2000 Standard Data Form 2019 Foce dell'Isonzo-Isola della Cona	Occurrence
2498343	urn:catalog:ImPrEco:species:0112	Cygnus olor (Gmelin, 1789)	Animalia	Chordata	Aves	Anseriformes	Anatidae	Cygnus	SPECIES	Italy	IT	Foce dell'Isonzo, Isola della Cona	UTM	384026.67	5067596.93	Coastal lagoon, Freshwaters	Natura_2000_SDF_BD_HD	Native	NATURA 2000 Standard Data Form 2019 Foce dell'Isonzo-Isola della Cona	Occurrence
2477872	urn:catalog:ImPrEco:species:0113	Dryocopus martius (Linnaeus, 1758)	Animalia	Chordata	Aves	Piciformes	Picidae	Dryocopus	SPECIES	Italy	IT	Foce dell'Isonzo, Isola della Cona	UTM	384026.67	5067596.93	Land	Natura_2000_SDF_BD_HD	Native	NATURA 2000 Standard Data Form 2019 Foce dell'Isonzo-Isola della Cona	Occurrence
2480946	urn:catalog:ImPrEco:species:0114	Egretta alba (Linnaeus, 1758)	Animalia	Chordata	Aves	Pelecaniformes	Ardeidae	Egretta	SPECIES	Italy	IT	Foce dell'Isonzo, Isola della Cona	UTM	384026.67	5067596.93	Coastal lagoon, Freshwaters	Natura_2000_SDF_BD_HD	Native	NATURA 2000 Standard Data Form 2019 Foce dell'Isonzo-Isola della Cona	Occurrence
2480876	urn:catalog:ImPrEco:species:0115	Egretta garzetta (Linnaeus, 1766)	Animalia	Chordata	Aves	Pelecaniformes	Ardeidae	Egretta	SPECIES	Italy	IT	Foce dell'Isonzo, Isola della Cona	UTM	384026.67	5067596.93	Coastal lagoon, Freshwaters	Natura_2000_SDF_BD_HD	Native	NATURA 2000 Standard Data Form 2019 Foce dell'Isonzo-Isola della Cona	Occurrence
2491482	urn:catalog:ImPrEco:species:0116	Emberiza hortulana Linnaeus, 1758	Animalia	Chordata	Aves	Passeriformes	Emberizidae	Emberiza	SPECIES	Italy	IT	Foce dell'Isonzo, Isola della Cona	UTM	384026.67	5067596.93	Land	Natura_2000_SDF_BD_HD	Native	NATURA 2000 Standard Data Form 2019 Foce dell'Isonzo-Isola della Cona	Occurrence
8909809	urn:catalog:ImPrEco:species:0117	Emys orbicularis (Linnaeus, 1758)	Animalia	Chordata	Reptilia	Testudines	Emydidae	Emys	SPECIES	Italy	IT	Foce dell'Isonzo, Isola della Cona	UTM	384026.67	5067596.93	Freshwaters, Land	Natura_2000_SDF_BD_HD	Native	NATURA 2000 Standard Data Form 2019 Foce dell'Isonzo-Isola della Cona	Occurrence
3737855	urn:catalog:ImPrEco:species:0118	Euphrasia marchesettii Wettst. ex Marchesetti	Plantae	Tracheophyta	Magnoliopsida	Lamiales	Orobanchaceae	Euphrasia	SPECIES	Italy	IT	Foce dell'Isonzo, Isola della Cona	UTM	384026.67	5067596.93	Coastal lagoon, Freshwaters	Natura_2000_SDF_BD_HD	Native	NATURA 2000 Standard Data Form 2019 Foce dell'Isonzo-Isola della Cona	Occurrence
8014966	urn:catalog:ImPrEco:species:0119	Falco biarmicus Temminck, 1825	Animalia	Chordata	Aves	Falconiformes	Falconidae	Falco	SPECIES	Italy	IT	Foce dell'Isonzo, Isola della Cona	UTM	384026.67	5067596.93	Land	Natura_2000_SDF_BD_HD	Native	NATURA 2000 Standard Data Form 2019 Foce dell'Isonzo-Isola della Cona	Occurrence
9813242	urn:catalog:ImPrEco:species:0120	Falco columbarius Linnaeus, 1758	Animalia	Chordata	Aves	Falconiformes	Falconidae	Falco	SPECIES	Italy	IT	Foce dell'Isonzo, Isola della Cona	UTM	384026.67	5067596.93	Land	Natura_2000_SDF_BD_HD	Native	NATURA 2000 Standard Data Form 2019 Foce dell'Isonzo-Isola della Cona	Occurrence
2481037	urn:catalog:ImPrEco:species:0121	Falco eleonorae Gene, 1839	Animalia	Chordata	Aves	Falconiformes	Falconidae	Falco	SPECIES	Italy	IT	Foce dell'Isonzo, Isola della Cona	UTM	384026.67	5067596.93	Land	Natura_2000_SDF_BD_HD	Native	NATURA 2000 Standard Data Form 2019 Foce dell'Isonzo-Isola della Cona	Occurrence
9584698	urn:catalog:ImPrEco:species:0122	Falco naumanni Fleischer, 1818	Animalia	Chordata	Aves	Falconiformes	Falconidae	Falco	SPECIES	Italy	IT	Foce dell'Isonzo, Isola della Cona	UTM	384026.67	5067596.93	Land	Natura_2000_SDF_BD_HD	Native	NATURA 2000 Standard Data Form 2019 Foce dell'Isonzo-Isola della Cona	Occurrence
2481047	urn:catalog:ImPrEco:species:0123	Falco peregrinus Tunstall, 1771	Animalia	Chordata	Aves	Falconiformes	Falconidae	Falco	SPECIES	Italy	IT	Foce dell'Isonzo, Isola della Cona	UTM	384026.67	5067596.93	Land	Natura_2000_SDF_BD_HD	Native	NATURA 2000 Standard Data Form 2019 Foce dell'Isonzo-Isola della Cona	Occurrence
2481062	urn:catalog:ImPrEco:species:0124	Falco vespertinus Linnaeus, 1766	Animalia	Chordata	Aves	Falconiformes	Falconidae	Falco	SPECIES	Italy	IT	Foce dell'Isonzo, Isola della Cona	UTM	384026.67	5067596.93	Land	Natura_2000_SDF_BD_HD	Native	NATURA 2000 Standard Data Form 2019 Foce dell'Isonzo-Isola della Cona	Occurrence
2492601	urn:catalog:ImPrEco:species:0125	Ficedula albicollis (Temminck, 1815)	Animalia	Chordata	Aves	Passeriformes	Muscicapidae	Ficedula	SPECIES	Italy	IT	Foce dell'Isonzo, Isola della Cona	UTM	384026.67	5067596.93	Land	Natura_2000_SDF_BD_HD	Native	NATURA 2000 Standard Data Form 2019 Foce dell'Isonzo-Isola della Cona	Occurrence
2474377	urn:catalog:ImPrEco:species:0126	Fulica atra Linnaeus, 1758	Animalia	Chordata	Aves	Gruiformes	Rallidae	Fulica	SPECIES	Italy	IT	Foce dell'Isonzo, Isola della Cona	UTM	384026.67	5067596.93	Coastal lagoon, Freshwaters	Natura_2000_SDF_BD_HD	Native	NATURA 2000 Standard Data Form 2019 Foce dell'Isonzo-Isola della Cona	Occurrence
2481819	urn:catalog:ImPrEco:species:0127	Gallinago gallinago (Linnaeus, 1758)	Animalia	Chordata	Aves	Charadriiformes	Scolopacidae	Gallinago	SPECIES	Italy	IT	Foce dell'Isonzo, Isola della Cona	UTM	384026.67	5067596.93	Coastal lagoon, Freshwaters	Natura_2000_SDF_BD_HD	Native	NATURA 2000 Standard Data Form 2019 Foce dell'Isonzo-Isola della Cona	Occurrence
2481831	urn:catalog:ImPrEco:species:0128	Gallinago media (Latham, 1787)	Animalia	Chordata	Aves	Charadriiformes	Scolopacidae	Gallinago	SPECIES	Italy	IT	Foce dell'Isonzo, Isola della Cona	UTM	384026.67	5067596.93	Coastal lagoon, Freshwaters	Natura_2000_SDF_BD_HD	Native	NATURA 2000 Standard Data Form 2019 Foce dell'Isonzo-Isola della Cona	Occurrence
2481959	urn:catalog:ImPrEco:species:0129	Gavia arctica (Linnaeus, 1758)	Animalia	Chordata	Aves	Gaviiformes	Gaviidae	Gavia	SPECIES	Italy	IT	Foce dell'Isonzo, Isola della Cona	UTM	384026.67	5067596.93	Coastal lagoon, Marine	Natura_2000_SDF_BD_HD	Native	NATURA 2000 Standard Data Form 2019 Foce dell'Isonzo-Isola della Cona	Occurrence
2481962	urn:catalog:ImPrEco:species:0130	Gavia immer (Brunnich, 1764)	Animalia	Chordata	Aves	Gaviiformes	Gaviidae	Gavia	SPECIES	Italy	IT	Foce dell'Isonzo, Isola della Cona	UTM	384026.67	5067596.93	Coastal lagoon, Marine	Natura_2000_SDF_BD_HD	Native	NATURA 2000 Standard Data Form 2019 Foce dell'Isonzo-Isola della Cona	Occurrence
2481958	urn:catalog:ImPrEco:species:0131	Gavia stellata (Pontoppidan, 1763)	Animalia	Chordata	Aves	Gaviiformes	Gaviidae	Gavia	SPECIES	Italy	IT	Foce dell'Isonzo, Isola della Cona	UTM	384026.67	5067596.93	Coastal lagoon, Marine	Natura_2000_SDF_BD_HD	Native	NATURA 2000 Standard Data Form 2019 Foce dell'Isonzo-Isola della Cona	Occurrence
2481263	urn:catalog:ImPrEco:species:0132	Gelochelidon nilotica (Gmelin, 1789)	Animalia	Chordata	Aves	Charadriiformes	Laridae	Gelochelidon	SPECIES	Italy	IT	Foce dell'Isonzo, Isola della Cona	UTM	384026.67	5067596.93	Coastal lagoon, Freshwaters, Marine	Natura_2000_SDF_BD_HD	Native	NATURA 2000 Standard Data Form 2019 Foce dell'Isonzo-Isola della Cona	Occurrence
2750279	urn:catalog:ImPrEco:species:0133	Gladiolus palustris Gaudin	Plantae	Tracheophyta	Liliopsida	Asparagales	Iridaceae	Gladiolus	SPECIES	Italy	IT	Foce dell'Isonzo, Isola della Cona	UTM	384026.67	5067596.93	Freshwaters, Land	Natura_2000_SDF_BD_HD	Native	NATURA 2000 Standard Data Form 2019 Foce dell'Isonzo-Isola della Cona	Occurrence
2480757	urn:catalog:ImPrEco:species:0134	Glareola pratincola (Linnaeus, 1766)	Animalia	Chordata	Aves	Charadriiformes	Glareolidae	Glareola	SPECIES	Italy	IT	Foce dell'Isonzo, Isola della Cona	UTM	384026.67	5067596.93	Land	Natura_2000_SDF_BD_HD	Native	NATURA 2000 Standard Data Form 2019 Foce dell'Isonzo-Isola della Cona	Occurrence
2474950	urn:catalog:ImPrEco:species:0135	Grus grus (Linnaeus, 1758)	Animalia	Chordata	Aves	Gruiformes	Gruidae	Grus	SPECIES	Italy	IT	Foce dell'Isonzo, Isola della Cona	UTM	384026.67	5067596.93	Coastal lagoon, Land	Natura_2000_SDF_BD_HD	Native	NATURA 2000 Standard Data Form 2019 Foce dell'Isonzo-Isola della Cona	Occurrence
2480389	urn:catalog:ImPrEco:species:0136	Gyps fulvus (Hablizl, 1783)	Animalia	Chordata	Aves	Accipitriformes	Accipitridae	Gyps	SPECIES	Italy	IT	Foce dell'Isonzo, Isola della Cona	UTM	384026.67	5067596.93	Land	Natura_2000_SDF_BD_HD	Native	NATURA 2000 Standard Data Form 2019 Foce dell'Isonzo-Isola della Cona	Occurrence
7788295	urn:catalog:ImPrEco:species:0137	Haematopus ostralegus Linnaeus, 1758	Animalia	Chordata	Aves	Charadriiformes	Haematopodidae	Haematopus	SPECIES	Italy	IT	Foce dell'Isonzo, Isola della Cona	UTM	384026.67	5067596.93	Freshwaters	Natura_2000_SDF_BD_HD	Native	NATURA 2000 Standard Data Form 2019 Foce dell'Isonzo-Isola della Cona	Occurrence
2480449	urn:catalog:ImPrEco:species:0138	Haliaeetus albicilla (Linnaeus, 1758)	Animalia	Chordata	Aves	Accipitriformes	Accipitridae	Haliaeetus	SPECIES	Italy	IT	Foce dell'Isonzo, Isola della Cona	UTM	384026.67	5067596.93	Coastal lagoon, Freshwaters	Natura_2000_SDF_BD_HD	Native	NATURA 2000 Standard Data Form 2019 Foce dell'Isonzo-Isola della Cona	Occurrence
5229126	urn:catalog:ImPrEco:species:0139	Himantopus himantopus (Linnaeus, 1758)	Animalia	Chordata	Aves	Charadriiformes	Recurvirostridae	Himantopus	SPECIES	Italy	IT	Foce dell'Isonzo, Isola della Cona	UTM	384026.67	5067596.93	Coastal lagoon, Freshwaters	Natura_2000_SDF_BD_HD	Native	NATURA 2000 Standard Data Form 2019 Foce dell'Isonzo-Isola della Cona	Occurrence
2480850	urn:catalog:ImPrEco:species:0140	Ixobrychus minutus (Linnaeus, 1766)	Animalia	Chordata	Aves	Pelecaniformes	Ardeidae	Ixobrychus	SPECIES	Italy	IT	Foce dell'Isonzo, Isola della Cona	UTM	384026.67	5067596.93	Coastal lagoon, Freshwaters	Natura_2000_SDF_BD_HD	Native	NATURA 2000 Standard Data Form 2019 Foce dell'Isonzo-Isola della Cona	Occurrence
2375697	urn:catalog:ImPrEco:species:0141	Knipowitschia panizzae (Verga, 1841)	Animalia	Chordata	Actinopterygii	Perciformes	Gobiidae	Knipowitschia	SPECIES	Italy	IT	Foce dell'Isonzo, Isola della Cona	UTM	384026.67	5067596.93	Coastal lagoon	Natura_2000_SDF_BD_HD	Native	NATURA 2000 Standard Data Form 2019 Foce dell'Isonzo-Isola della Cona	Occurrence
7745240	urn:catalog:ImPrEco:species:0142	Lanius collurio Linnaeus, 1758	Animalia	Chordata	Aves	Passeriformes	Laniidae	Lanius	SPECIES	Italy	IT	Foce dell'Isonzo, Isola della Cona	UTM	384026.67	5067596.93	Land	Natura_2000_SDF_BD_HD	Native	NATURA 2000 Standard Data Form 2019 Foce dell'Isonzo-Isola della Cona	Occurrence
2492854	urn:catalog:ImPrEco:species:0143	Lanius minor Gmelin, 1788	Animalia	Chordata	Aves	Passeriformes	Laniidae	Lanius	SPECIES	Italy	IT	Foce dell'Isonzo, Isola della Cona	UTM	384026.67	5067596.93	Land	Natura_2000_SDF_BD_HD	Native	NATURA 2000 Standard Data Form 2019 Foce dell'Isonzo-Isola della Cona	Occurrence
2481178	urn:catalog:ImPrEco:species:0144	Larus genei Breme, 1839	Animalia	Chordata	Aves	Charadriiformes	Laridae	Larus	SPECIES	Italy	IT	Foce dell'Isonzo, Isola della Cona	UTM	384026.67	5067596.93	Coastal lagoon, Freshwaters, Marine	Natura_2000_SDF_BD_HD	Native	NATURA 2000 Standard Data Form 2019 Foce dell'Isonzo-Isola della Cona	Occurrence
2481194	urn:catalog:ImPrEco:species:0145	Larus melanocephalus Temminck, 1820	Animalia	Chordata	Aves	Charadriiformes	Laridae	Larus	SPECIES	Italy	IT	Foce dell'Isonzo, Isola della Cona	UTM	384026.67	5067596.93	Coastal lagoon, Freshwaters, Marine	Natura_2000_SDF_BD_HD	Native	NATURA 2000 Standard Data Form 2019 Foce dell'Isonzo-Isola della Cona	Occurrence
2481143	urn:catalog:ImPrEco:species:0146	Larus minutus Pallas, 1776	Animalia	Chordata	Aves	Charadriiformes	Laridae	Larus	SPECIES	Italy	IT	Foce dell'Isonzo, Isola della Cona	UTM	384026.67	5067596.93	Coastal lagoon, Freshwaters, Marine	Natura_2000_SDF_BD_HD	Native	NATURA 2000 Standard Data Form 2019 Foce dell'Isonzo-Isola della Cona	Occurrence
2481681	urn:catalog:ImPrEco:species:0147	Limosa lapponica (Linnaeus, 1758)	Animalia	Chordata	Aves	Charadriiformes	Scolopacidae	Limosa	SPECIES	Italy	IT	Foce dell'Isonzo, Isola della Cona	UTM	384026.67	5067596.93	Coastal lagoon	Natura_2000_SDF_BD_HD	Native	NATURA 2000 Standard Data Form 2019 Foce dell'Isonzo-Isola della Cona	Occurrence
2490604	urn:catalog:ImPrEco:species:0148	Lullula arborea (Linnaeus, 1758)	Animalia	Chordata	Aves	Passeriformes	Alaudidae	Lullula	SPECIES	Italy	IT	Foce dell'Isonzo, Isola della Cona	UTM	384026.67	5067596.93	Land	Natura_2000_SDF_BD_HD	Native	NATURA 2000 Standard Data Form 2019 Foce dell'Isonzo-Isola della Cona	Occurrence
4408732	urn:catalog:ImPrEco:species:0149	Luscinia svecica (Linnaeus, 1758)	Animalia	Chordata	Aves	Passeriformes	Muscicapidae	Luscinia	SPECIES	Italy	IT	Foce dell'Isonzo, Isola della Cona	UTM	384026.67	5067596.93	Land	Natura_2000_SDF_BD_HD	Native	NATURA 2000 Standard Data Form 2019 Foce dell'Isonzo-Isola della Cona	Occurrence
1929270	urn:catalog:ImPrEco:species:0150	Lycaena dispar (Haworth, 1802)	Animalia	Arthropoda	Insecta	Lepidoptera	Lycaenidae	Lycaena	SPECIES	Italy	IT	Foce dell'Isonzo, Isola della Cona	UTM	384026.67	5067596.93	Freshwaters, Land	Natura_2000_SDF_BD_HD	Native	NATURA 2000 Standard Data Form 2019 Foce dell'Isonzo-Isola della Cona	Occurrence
2498238	urn:catalog:ImPrEco:species:0151	Melanitta fusca (Linnaeus, 1758)	Animalia	Chordata	Aves	Anseriformes	Anatidae	Melanitta	SPECIES	Italy	IT	Foce dell'Isonzo, Isola della Cona	UTM	384026.67	5067596.93	Marine	Natura_2000_SDF_BD_HD	Native	NATURA 2000 Standard Data Form 2019 Foce dell'Isonzo-Isola della Cona	Occurrence
2498247	urn:catalog:ImPrEco:species:0152	Melanitta nigra (Linnaeus, 1758)	Animalia	Chordata	Aves	Anseriformes	Anatidae	Melanitta	SPECIES	Italy	IT	Foce dell'Isonzo, Isola della Cona	UTM	384026.67	5067596.93	Marine	Natura_2000_SDF_BD_HD	Native	NATURA 2000 Standard Data Form 2019 Foce dell'Isonzo-Isola della Cona	Occurrence
2498286	urn:catalog:ImPrEco:species:0153	Mergus albellus Linnaeus, 1758	Animalia	Chordata	Aves	Anseriformes	Anatidae	Mergus	SPECIES	Italy	IT	Foce dell'Isonzo, Isola della Cona	UTM	384026.67	5067596.93	Coastal lagoon, Marine	Natura_2000_SDF_BD_HD	Native	NATURA 2000 Standard Data Form 2019 Foce dell'Isonzo-Isola della Cona	Occurrence
5229167	urn:catalog:ImPrEco:species:0154	Milvus migrans (Boddaert, 1783)	Animalia	Chordata	Aves	Accipitriformes	Accipitridae	Milvus	SPECIES	Italy	IT	Foce dell'Isonzo, Isola della Cona	UTM	384026.67	5067596.93	Land	Natura_2000_SDF_BD_HD	Native	NATURA 2000 Standard Data Form 2019 Foce dell'Isonzo-Isola della Cona	Occurrence
5229168	urn:catalog:ImPrEco:species:0155	Milvus milvus (Linnaeus, 1758)	Animalia	Chordata	Aves	Accipitriformes	Accipitridae	Milvus	SPECIES	Italy	IT	Foce dell'Isonzo, Isola della Cona	UTM	384026.67	5067596.93	Land	Natura_2000_SDF_BD_HD	Native	NATURA 2000 Standard Data Form 2019 Foce dell'Isonzo-Isola della Cona	Occurrence
2481792	urn:catalog:ImPrEco:species:0156	Numenius arquata (Linnaeus, 1758)	Animalia	Chordata	Aves	Charadriiformes	Scolopacidae	Numenius	SPECIES	Italy	IT	Foce dell'Isonzo, Isola della Cona	UTM	384026.67	5067596.93	Freshwaters, Land	Natura_2000_SDF_BD_HD	Native	NATURA 2000 Standard Data Form 2019 Foce dell'Isonzo-Isola della Cona	Occurrence
2481784	urn:catalog:ImPrEco:species:0157	Numenius phaeopus (Linnaeus, 1758)	Animalia	Chordata	Aves	Charadriiformes	Scolopacidae	Numenius	SPECIES	Italy	IT	Foce dell'Isonzo, Isola della Cona	UTM	384026.67	5067596.93	Freshwaters, Land	Natura_2000_SDF_BD_HD	Native	NATURA 2000 Standard Data Form 2019 Foce dell'Isonzo-Isola della Cona	Occurrence
2481789	urn:catalog:ImPrEco:species:0158	Numenius tenuirostris Vieillot, 1817	Animalia	Chordata	Aves	Charadriiformes	Scolopacidae	Numenius	SPECIES	Italy	IT	Foce dell'Isonzo, Isola della Cona	UTM	384026.67	5067596.93	Freshwaters, Land	Natura_2000_SDF_BD_HD	Native	NATURA 2000 Standard Data Form 2019 Foce dell'Isonzo-Isola della Cona	Occurrence
2480863	urn:catalog:ImPrEco:species:0159	Nycticorax nycticorax (Linnaeus, 1758)	Animalia	Chordata	Aves	Pelecaniformes	Ardeidae	Nycticorax	SPECIES	Italy	IT	Foce dell'Isonzo, Isola della Cona	UTM	384026.67	5067596.93	Coastal lagoon, Freshwaters	Natura_2000_SDF_BD_HD	Native	NATURA 2000 Standard Data Form 2019 Foce dell'Isonzo-Isola della Cona	Occurrence
2474921	urn:catalog:ImPrEco:species:0160	Otis tarda Linnaeus, 1758	Animalia	Chordata	Aves	Otidiformes	Otididae	Otis	SPECIES	Italy	IT	Foce dell'Isonzo, Isola della Cona	UTM	384026.67	5067596.93	Land	Natura_2000_SDF_BD_HD	Native	NATURA 2000 Standard Data Form 2019 Foce dell'Isonzo-Isola della Cona	Occurrence
2480726	urn:catalog:ImPrEco:species:0161	Pandion haliaetus (Linnaeus, 1758)	Animalia	Chordata	Aves	Accipitriformes	Pandionidae	Pandion	SPECIES	Italy	IT	Foce dell'Isonzo, Isola della Cona	UTM	384026.67	5067596.93	Coastal lagoon, Freshwaters	Natura_2000_SDF_BD_HD	Native	NATURA 2000 Standard Data Form 2019 Foce dell'Isonzo-Isola della Cona	Occurrence
2480350	urn:catalog:ImPrEco:species:0162	Pelecanus onocrotalus Linnaeus, 1758	Animalia	Chordata	Aves	Pelecaniformes	Pelecanidae	Pelecanus	SPECIES	Italy	IT	Foce dell'Isonzo, Isola della Cona	UTM	384026.67	5067596.93	Coastal lagoon, Marine	Natura_2000_SDF_BD_HD	Native	NATURA 2000 Standard Data Form 2019 Foce dell'Isonzo-Isola della Cona	Occurrence
2480420	urn:catalog:ImPrEco:species:0163	Pernis apivorus (Linnaeus, 1758)	Animalia	Chordata	Aves	Accipitriformes	Accipitridae	Pernis	SPECIES	Italy	IT	Foce dell'Isonzo, Isola della Cona	UTM	384026.67	5067596.93	Land	Natura_2000_SDF_BD_HD	Native	NATURA 2000 Standard Data Form 2019 Foce dell'Isonzo-Isola della Cona	Occurrence
4408479	urn:catalog:ImPrEco:species:0164	Phalacrocorax aristotelis desmarestii (Payraudeau, 1826)	Animalia	Chordata	Aves	Suliformes	Phalacrocoracidae	Phalacrocorax	SUBSPECIES	Italy	IT	Foce dell'Isonzo, Isola della Cona	UTM	384026.67	5067596.93	Coastal lagoon, Marine	Natura_2000_SDF_BD_HD	Native	NATURA 2000 Standard Data Form 2019 Foce dell'Isonzo-Isola della Cona	Occurrence
4408474	urn:catalog:ImPrEco:species:0165	Phalacrocorax carbo sinensis (Blumenbach, 1798)	Animalia	Chordata	Aves	Suliformes	Phalacrocoracidae	Phalacrocorax	SUBSPECIES	Italy	IT	Foce dell'Isonzo, Isola della Cona	UTM	384026.67	5067596.93	Coastal lagoon, Marine	Natura_2000_SDF_BD_HD	Native	NATURA 2000 Standard Data Form 2019 Foce dell'Isonzo-Isola della Cona	Occurrence
2481888	urn:catalog:ImPrEco:species:0166	Phalacrocorax pygmeus (Pallas, 1773)	Animalia	Chordata	Aves	Suliformes	Phalacrocoracidae	Phalacrocorax	SPECIES	Italy	IT	Foce dell'Isonzo, Isola della Cona	UTM	384026.67	5067596.93	Coastal lagoon, Freshwaters, Marine	Natura_2000_SDF_BD_HD	Native	NATURA 2000 Standard Data Form 2019 Foce dell'Isonzo-Isola della Cona	Occurrence
5739290	urn:catalog:ImPrEco:species:0167	Phalaropus lobatus (Linnaeus, 1758)	Animalia	Chordata	Aves	Charadriiformes	Scolopacidae	Phalaropus	SPECIES	Italy	IT	Foce dell'Isonzo, Isola della Cona	UTM	384026.67	5067596.93	Coastal lagoon, Freshwaters	Natura_2000_SDF_BD_HD	Native	NATURA 2000 Standard Data Form 2019 Foce dell'Isonzo-Isola della Cona	Occurrence
5229387	urn:catalog:ImPrEco:species:0168	Philomachus pugnax (Linnaeus, 1758)	Animalia	Chordata	Aves	Charadriiformes	Scolopacidae	Philomachus	SPECIES	Italy	IT	Foce dell'Isonzo, Isola della Cona	UTM	384026.67	5067596.93	Coastal lagoon, Freshwaters	Natura_2000_SDF_BD_HD	Native	NATURA 2000 Standard Data Form 2019 Foce dell'Isonzo-Isola della Cona	Occurrence
9691034	urn:catalog:ImPrEco:species:0169	Phoenicopterus ruber Linnaeus, 1758	Animalia	Chordata	Aves	Phoenicopteriformes	Phoenicopteridae	Phoenicopterus	SPECIES	Italy	IT	Foce dell'Isonzo, Isola della Cona	UTM	384026.67	5067596.93	Coastal lagoon, Freshwaters	Natura_2000_SDF_BD_HD	Native	NATURA 2000 Standard Data Form 2019 Foce dell'Isonzo-Isola della Cona	Occurrence
2478548	urn:catalog:ImPrEco:species:0170	Picus canus Gmelin, 1788	Animalia	Chordata	Aves	Piciformes	Picidae	Picus	SPECIES	Italy	IT	Foce dell'Isonzo, Isola della Cona	UTM	384026.67	5067596.93	Land	Natura_2000_SDF_BD_HD	Native	NATURA 2000 Standard Data Form 2019 Foce dell'Isonzo-Isola della Cona	Occurrence
2480801	urn:catalog:ImPrEco:species:0171	Platalea leucorodia Linnaeus, 1758	Animalia	Chordata	Aves	Pelecaniformes	Threskiornithidae	Platalea	SPECIES	Italy	IT	Foce dell'Isonzo, Isola della Cona	UTM	384026.67	5067596.93	Coastal lagoon, Freshwaters	Natura_2000_SDF_BD_HD	Native	NATURA 2000 Standard Data Form 2019 Foce dell'Isonzo-Isola della Cona	Occurrence
2480773	urn:catalog:ImPrEco:species:0172	Plegadis falcinellus (Linnaeus, 1766)	Animalia	Chordata	Aves	Pelecaniformes	Threskiornithidae	Plegadis	SPECIES	Italy	IT	Foce dell'Isonzo, Isola della Cona	UTM	384026.67	5067596.93	Coastal lagoon, Freshwaters	Natura_2000_SDF_BD_HD	Native	NATURA 2000 Standard Data Form 2019 Foce dell'Isonzo-Isola della Cona	Occurrence
2480332	urn:catalog:ImPrEco:species:0173	Pluvialis apricaria (Linnaeus, 1758)	Animalia	Chordata	Aves	Charadriiformes	Charadriidae	Pluvialis	SPECIES	Italy	IT	Foce dell'Isonzo, Isola della Cona	UTM	384026.67	5067596.93	Land	Natura_2000_SDF_BD_HD	Native	NATURA 2000 Standard Data Form 2019 Foce dell'Isonzo-Isola della Cona	Occurrence
2480327	urn:catalog:ImPrEco:species:0174	Pluvialis squatarola (Linnaeus, 1758)	Animalia	Chordata	Aves	Charadriiformes	Charadriidae	Pluvialis	SPECIES	Italy	IT	Foce dell'Isonzo, Isola della Cona	UTM	384026.67	5067596.93	Coastal lagoon	Natura_2000_SDF_BD_HD	Native	NATURA 2000 Standard Data Form 2019 Foce dell'Isonzo-Isola della Cona	Occurrence
2482059	urn:catalog:ImPrEco:species:0175	Podiceps auritus (Linnaeus, 1758)	Animalia	Chordata	Aves	Podicipediformes	Podicipedidae	Podiceps	SPECIES	Italy	IT	Foce dell'Isonzo, Isola della Cona	UTM	384026.67	5067596.93	Coastal lagoon, Freshwaters	Natura_2000_SDF_BD_HD	Native	NATURA 2000 Standard Data Form 2019 Foce dell'Isonzo-Isola della Cona	Occurrence
2379274	urn:catalog:ImPrEco:species:0176	Pomatoschistus canestrinii (Ninni, 1883)	Animalia	Chordata	Actinopterygii	Perciformes	Gobiidae	Pomatoschistus	SPECIES	Italy	IT	Foce dell'Isonzo, Isola della Cona	UTM	384026.67	5067596.93	Coastal lagoon	Natura_2000_SDF_BD_HD	Native	NATURA 2000 Standard Data Form 2019 Foce dell'Isonzo-Isola della Cona	Occurrence
2474627	urn:catalog:ImPrEco:species:0177	Porzana parva (Scopoli, 1769)	Animalia	Chordata	Aves	Gruiformes	Rallidae	Porzana	SPECIES	Italy	IT	Foce dell'Isonzo, Isola della Cona	UTM	384026.67	5067596.93	Coastal lagoon, Freshwaters	Natura_2000_SDF_BD_HD	Native	NATURA 2000 Standard Data Form 2019 Foce dell'Isonzo-Isola della Cona	Occurrence
2474621	urn:catalog:ImPrEco:species:0178	Porzana porzana (Linnaeus, 1766)	Animalia	Chordata	Aves	Gruiformes	Rallidae	Porzana	SPECIES	Italy	IT	Foce dell'Isonzo, Isola della Cona	UTM	384026.67	5067596.93	Coastal lagoon, Freshwaters	Natura_2000_SDF_BD_HD	Native	NATURA 2000 Standard Data Form 2019 Foce dell'Isonzo-Isola della Cona	Occurrence
2474628	urn:catalog:ImPrEco:species:0179	Porzana pusilla (Pallas, 1776)	Animalia	Chordata	Aves	Gruiformes	Rallidae	Porzana	SPECIES	Italy	IT	Foce dell'Isonzo, Isola della Cona	UTM	384026.67	5067596.93	Coastal lagoon, Freshwaters	Natura_2000_SDF_BD_HD	Native	NATURA 2000 Standard Data Form 2019 Foce dell'Isonzo-Isola della Cona	Occurrence
5229377	urn:catalog:ImPrEco:species:0180	Puffinus yelkouan (Acerbi, 1827)	Animalia	Chordata	Aves	Procellariiformes	Procellariidae	Puffinus	SPECIES	Italy	IT	Foce dell'Isonzo, Isola della Cona	UTM	384026.67	5067596.93	Marine	Natura_2000_SDF_BD_HD	Native	NATURA 2000 Standard Data Form 2019 Foce dell'Isonzo-Isola della Cona	Occurrence
2426788	urn:catalog:ImPrEco:species:0181	Rana latastei Boulenger, 1879	Animalia	Chordata	Amphibia	Anura	Ranidae	Rana	SPECIES	Italy	IT	Foce dell'Isonzo, Isola della Cona	UTM	384026.67	5067596.93	Freshwaters, Land	Natura_2000_SDF_BD_HD	Native	NATURA 2000 Standard Data Form 2019 Foce dell'Isonzo-Isola della Cona	Occurrence
2480259	urn:catalog:ImPrEco:species:0182	Recurvirostra avosetta Linnaeus, 1758	Animalia	Chordata	Aves	Charadriiformes	Recurvirostridae	Recurvirostra	SPECIES	Italy	IT	Foce dell'Isonzo, Isola della Cona	UTM	384026.67	5067596.93	Coastal lagoon, Freshwaters	Natura_2000_SDF_BD_HD	Native	NATURA 2000 Standard Data Form 2019 Foce dell'Isonzo-Isola della Cona	Occurrence
5568373	urn:catalog:ImPrEco:species:0183	Salicornia veneta Pignatti & Lausi	Plantae	Tracheophyta	Magnoliopsida	Caryophyllales	Amaranthaceae	Salicornia	SPECIES	Italy	IT	Foce dell'Isonzo, Isola della Cona	UTM	384026.67	5067596.93	Coastal lagoon	Natura_2000_SDF_BD_HD	Native	NATURA 2000 Standard Data Form 2019 Foce dell'Isonzo-Isola della Cona	Occurrence
2498352	urn:catalog:ImPrEco:species:0184	Somateria mollissima (Linnaeus, 1758)	Animalia	Chordata	Aves	Anseriformes	Anatidae	Somateria	SPECIES	Italy	IT	Foce dell'Isonzo, Isola della Cona	UTM	384026.67	5067596.93	Coastal lagoon, Marine	Natura_2000_SDF_BD_HD	Native	NATURA 2000 Standard Data Form 2019 Foce dell'Isonzo-Isola della Cona	Occurrence
5229215	urn:catalog:ImPrEco:species:0185	Sterna albifrons Pallas, 1764	Animalia	Chordata	Aves	Charadriiformes	Laridae	Sterna	SPECIES	Italy	IT	Foce dell'Isonzo, Isola della Cona	UTM	384026.67	5067596.93	Coastal lagoon, Freshwaters, Marine	Natura_2000_SDF_BD_HD	Native	NATURA 2000 Standard Data Form 2019 Foce dell'Isonzo-Isola della Cona	Occurrence
5229221	urn:catalog:ImPrEco:species:0186	Sterna caspia Pallas, 1770	Animalia	Chordata	Aves	Charadriiformes	Laridae	Sterna	SPECIES	Italy	IT	Foce dell'Isonzo, Isola della Cona	UTM	384026.67	5067596.93	Coastal lagoon, Freshwaters, Marine	Natura_2000_SDF_BD_HD	Native	NATURA 2000 Standard Data Form 2019 Foce dell'Isonzo-Isola della Cona	Occurrence
9367409	urn:catalog:ImPrEco:species:0187	Sterna hirundo Linnaeus, 1758	Animalia	Chordata	Aves	Charadriiformes	Laridae	Sterna	SPECIES	Italy	IT	Foce dell'Isonzo, Isola della Cona	UTM	384026.67	5067596.93	Coastal lagoon, Freshwaters, Marine	Natura_2000_SDF_BD_HD	Native	NATURA 2000 Standard Data Form 2019 Foce dell'Isonzo-Isola della Cona	Occurrence
5229223	urn:catalog:ImPrEco:species:0188	Sterna sandvicensis Latham, 1787	Animalia	Chordata	Aves	Charadriiformes	Laridae	Sterna	SPECIES	Italy	IT	Foce dell'Isonzo, Isola della Cona	UTM	384026.67	5067596.93	Coastal lagoon, Freshwaters, Marine	Natura_2000_SDF_BD_HD	Native	NATURA 2000 Standard Data Form 2019 Foce dell'Isonzo-Isola della Cona	Occurrence
2492962	urn:catalog:ImPrEco:species:0189	Sylvia melanocephala (Gmelin, 1789)	Animalia	Chordata	Aves	Passeriformes	Sylviidae	Sylvia	SPECIES	Italy	IT	Foce dell'Isonzo, Isola della Cona	UTM	384026.67	5067596.93	Land	Natura_2000_SDF_BD_HD	Native	NATURA 2000 Standard Data Form 2019 Foce dell'Isonzo-Isola della Cona	Occurrence
2492955	urn:catalog:ImPrEco:species:0190	Sylvia nisoria (Bechstein, 1792)	Animalia	Chordata	Aves	Passeriformes	Sylviidae	Sylvia	SPECIES	Italy	IT	Foce dell'Isonzo, Isola della Cona	UTM	384026.67	5067596.93	Land	Natura_2000_SDF_BD_HD	Native	NATURA 2000 Standard Data Form 2019 Foce dell'Isonzo-Isola della Cona	Occurrence
2498015	urn:catalog:ImPrEco:species:0191	Tadorna ferruginea (Pallas, 1764)	Animalia	Chordata	Aves	Anseriformes	Anatidae	Tadorna	SPECIES	Italy	IT	Foce dell'Isonzo, Isola della Cona	UTM	384026.67	5067596.93	Coastal lagoon, Freshwaters	Natura_2000_SDF_BD_HD	Native	NATURA 2000 Standard Data Form 2019 Foce dell'Isonzo-Isola della Cona	Occurrence
5228228	urn:catalog:ImPrEco:species:0192	Tetrax tetrax (Linnaeus, 1758)	Animalia	Chordata	Aves	Otidiformes	Otididae	Tetrax	SPECIES	Italy	IT	Foce dell'Isonzo, Isola della Cona	UTM	384026.67	5067596.93	Land	Natura_2000_SDF_BD_HD	Native	NATURA 2000 Standard Data Form 2019 Foce dell'Isonzo-Isola della Cona	Occurrence
2481713	urn:catalog:ImPrEco:species:0193	Tringa glareola Linnaeus, 1758	Animalia	Chordata	Aves	Charadriiformes	Scolopacidae	Tringa	SPECIES	Italy	IT	Foce dell'Isonzo, Isola della Cona	UTM	384026.67	5067596.93	Coastal lagoon, Freshwaters	Natura_2000_SDF_BD_HD	Native	NATURA 2000 Standard Data Form 2019 Foce dell'Isonzo-Isola della Cona	Occurrence
2431887	urn:catalog:ImPrEco:species:0194	Triturus carnifex (Laurenti, 1768)	Animalia	Chordata	Amphibia	Caudata	Salamandridae	Triturus	SPECIES	Italy	IT	Foce dell'Isonzo, Isola della Cona	UTM	384026.67	5067596.93	Freshwaters, Land	Natura_2000_SDF_BD_HD	Native	NATURA 2000 Standard Data Form 2019 Foce dell'Isonzo-Isola della Cona	Occurrence
2440447	urn:catalog:ImPrEco:species:0195	Tursiops truncatus (Montagu, 1821)	Animalia	Chordata	Mammalia	Cetacea	Delphinidae	Tursiops	SPECIES	Italy	IT	Foce dell'Isonzo, Isola della Cona	UTM	384026.67	5067596.93	Marine	Natura_2000_SDF_BD_HD	Native	NATURA 2000 Standard Data Form 2019 Foce dell'Isonzo-Isola della Cona	Occurrence
4567182	urn:catalog:ImPrEco:species:0196	Vertigo angustior Jeffreys, 1830	Animalia	Mollusca	Gastropoda	Stylommatophora	Vertiginidae	Vertigo	SPECIES	Italy	IT	Foce dell'Isonzo, Isola della Cona	UTM	384026.67	5067596.93	Freshwaters, Land	Natura_2000_SDF_BD_HD	Native	NATURA 2000 Standard Data Form 2019 Foce dell'Isonzo-Isola della Cona	Occurrence
2481703	urn:catalog:ImPrEco:species:0197	Xenus cinereus (Guldenstadt, 1775)	Animalia	Chordata	Aves	Charadriiformes	Scolopacidae	Xenus	SPECIES	Italy	IT	Foce dell'Isonzo, Isola della Cona	UTM	384026.67	5067596.93	Coastal lagoon, Freshwaters	Natura_2000_SDF_BD_HD	Native	NATURA 2000 Standard Data Form 2019 Foce dell'Isonzo-Isola della Cona	Occurrence
2348104	urn:catalog:ImPrEco:species:0198	Aphanius fasciatus (Valenciennes, 1821)	Animalia	Chordata	Actinopterygii	Cyprinodontiformes	Cyprinodontidae	Aphanius	SPECIES	Slovenia	SI	Skocjanski zatok	UTM	402546.26	5044376.01	Coastal lagoon, Marine	Natura_2000_SDF_BD_HD	Native	NATURA 2000 Standard Data Form 2019 Skocjanski zatok	Occurrence
4567182	urn:catalog:ImPrEco:species:0199	Vertigo angustior Jeffreys, 1830	Animalia	Mollusca	Gastropoda	Stylommatophora	Vertiginidae	Vertigo	SPECIES	Slovenia	SI	Skocjanski zatok	UTM	402546.26	5044376.01	Freshwaters	Natura_2000_SDF_BD_HD	Native	NATURA 2000 Standard Data Form 2019 Skocjanski zatok	Occurrence
5403341	urn:catalog:ImPrEco:species:0200	Crepis pusilla Merxm.	Plantae	Tracheophyta	Magnoliopsida	Asterales	Asteraceae	Crepis	SPECIES	Greece	GR	Voreioanatoliko akro kritis: dionysades, elasa kai chersonisos sidero (akra mavro mouri, vai, akra plakas) kai thalassia zoni	UTM	431717.18	3898929.62	Grassland	Natura_2000_SDF_BD_HD	Native	NATURA 2000 Standard Data Form 2019 Voreioanatoliko Akro Kritis	Occurrence
5293186	urn:catalog:ImPrEco:species:0201	Phoenix theophrasti Greuter	Plantae	Tracheophyta	Liliopsida	Arecales	Arecaceae	Phoenix	SPECIES	Greece	GR	Voreioanatoliko akro kritis: dionysades, elasa kai chersonisos sidero (akra mavro mouri, vai, akra plakas) kai thalassia zoni	UTM	431717.18	3898929.62	Wetlands, Woodland and forest	Natura_2000_SDF_BD_HD	Native	NATURA 2000 Standard Data Form 2019 Voreioanatoliko Akro Kritis	Occurrence
7662000	urn:catalog:ImPrEco:species:0202	Silene holzmannii Heldr. ex Boiss.	Plantae	Tracheophyta	Magnoliopsida	Caryophyllales	Caryophyllaceae	Silene	SPECIES	Greece	GR	Voreioanatoliko akro kritis: dionysades, elasa kai chersonisos sidero (akra mavro mouri, vai, akra plakas) kai thalassia zoni	UTM	431717.18	3898929.62	Heathland and shrub, Sparsely vegetated land	Natura_2000_SDF_BD_HD	Native	NATURA 2000 Standard Data Form 2019 Voreioanatoliko Akro Kritis	Occurrence
2440447	urn:catalog:ImPrEco:species:0203	Tursiops truncatus (Montagu, 1821)	Animalia	Chordata	Mammalia	Cetacea	Delphinidae	Tursiops	SPECIES	Greece	GR	Voreioanatoliko akro kritis: dionysades, elasa kai chersonisos sidero (akra mavro mouri, vai, akra plakas) kai thalassia zoni	UTM	431717.18	3898929.62	Marine	Natura_2000_SDF_BD_HD	Native	NATURA 2000 Standard Data Form 2019 Voreioanatoliko Akro Kritis	Occurrence
5216588	urn:catalog:ImPrEco:species:0204	Bufo viridis Laurenti, 1768	Animalia	Chordata	Amphibia	Anura	Bufonidae	Bufo	SPECIES	Italy	IT	Aquatina di Frigole	UTM	268174.96	4483416.83	Freshwaters, Land	Natura_2000_SDF_OIS	Native	NATURA 2000 Standard Data Form 2019 Aquatina di Frigole	Occurrence
1423259	urn:catalog:ImPrEco:species:0205	Ceriagrion tenellum De Villers, 1789	Animalia	Arthropoda	Insecta	Odonata	Coenagrionidae	Ceriagrion	SPECIES	Italy	IT	Aquatina di Frigole	UTM	268174.96	4483416.83	Aquatic vegetation	Natura_2000_SDF_OIS	Native	NATURA 2000 Standard Data Form 2019 Aquatina di Frigole	Occurrence
5225173	urn:catalog:ImPrEco:species:0206	Chalcides chalcides (Linnaeus, 1758)	Animalia	Chordata	Reptilia	Squamata	Scincidae	Chalcides	SPECIES	Italy	IT	Aquatina di Frigole	UTM	268174.96	4483416.83	Land	Natura_2000_SDF_OIS	Native	NATURA 2000 Standard Data Form 2019 Aquatina di Frigole	Occurrence
2458920	urn:catalog:ImPrEco:species:0207	Coluber viridiflavus Kahl et al., 1980	Animalia	Chordata	Reptilia	Squamata	Colubridae	Coluber	SPECIES	Italy	IT	Aquatina di Frigole	UTM	268174.96	4483416.83	Land	Natura_2000_SDF_OIS	Native	NATURA 2000 Standard Data Form 2019 Aquatina di Frigole	Occurrence
8343871	urn:catalog:ImPrEco:species:0208	Erodium nervulosum L Her.	Plantae	Tracheophyta	Magnoliopsida	Geraniales	Geraniaceae	Erodium	SPECIES	Italy	IT	Aquatina di Frigole	UTM	268174.96	4483416.83	Land	Natura_2000_SDF_OIS	Native	NATURA 2000 Standard Data Form 2019 Aquatina di Frigole	Occurrence
2928626	urn:catalog:ImPrEco:species:0209	Ipomoea sagittata Poir.	Plantae	Tracheophyta	Magnoliopsida	Solanales	Convolvulaceae	Ipomoea	SPECIES	Italy	IT	Aquatina di Frigole	UTM	268174.96	4483416.83	Land	Natura_2000_SDF_OIS	Native	NATURA 2000 Standard Data Form 2019 Aquatina di Frigole	Occurrence
6159243	urn:catalog:ImPrEco:species:0210	Lacerta bilineata Daudin, 1802	Animalia	Chordata	Reptilia	Squamata	Lacertidae	Lacerta	SPECIES	Italy	IT	Aquatina di Frigole	UTM	268174.96	4483416.83	Land	Natura_2000_SDF_OIS	Native	NATURA 2000 Standard Data Form 2019 Aquatina di Frigole	Occurrence
2469233	urn:catalog:ImPrEco:species:0211	Podarcis sicula Conant & Collins, 1991	Animalia	Chordata	Reptilia	Squamata	Lacertidae	Podarcis	SPECIES	Italy	IT	Aquatina di Frigole	UTM	268174.96	4483416.83	Land	Natura_2000_SDF_OIS	Native	NATURA 2000 Standard Data Form 2019 Aquatina di Frigole	Occurrence
2808330	urn:catalog:ImPrEco:species:0212	Anacamptis pyramidalis Rich.	Plantae	Tracheophyta	Liliopsida	Asparagales	Orchidaceae	Anacamptis	SPECIES	Italy	IT	Bosco Nordio	UTM	284689.43	5000483.26	Land	Natura_2000_SDF_OIS	Native	NATURA 2000 Standard Data Form 2019 Bosco Nordio	Occurrence
2468095	urn:catalog:ImPrEco:species:0213	Anguis fragilis Linnaeus, 1758	Animalia	Chordata	Reptilia	Squamata	Anguidae	Anguis	SPECIES	Italy	IT	Bosco Nordio	UTM	284689.43	5000483.26	Land	Natura_2000_SDF_OIS	Native	NATURA 2000 Standard Data Form 2019 Bosco Nordio	Occurrence
2768995	urn:catalog:ImPrEco:species:0214	Asparagus acutifolius L.	Plantae	Tracheophyta	Liliopsida	Asparagales	Asparagaceae	Asparagus	SPECIES	Italy	IT	Bosco Nordio	UTM	284689.43	5000483.26	Land	Natura_2000_SDF_OIS	Native	NATURA 2000 Standard Data Form 2019 Bosco Nordio	Occurrence
5217160	urn:catalog:ImPrEco:species:0215	Bufo bufo (Linnaeus, 1758)	Animalia	Chordata	Amphibia	Anura	Bufonidae	Bufo	SPECIES	Italy	IT	Bosco Nordio	UTM	284689.43	5000483.26	Freshwaters, Land	Natura_2000_SDF_OIS	Native	NATURA 2000 Standard Data Form 2019 Bosco Nordio	Occurrence
3128822	urn:catalog:ImPrEco:species:0216	Centaurea tommasinii A.Kern.	Plantae	Tracheophyta	Magnoliopsida	Asterales	Asteraceae	Centaurea	SPECIES	Italy	IT	Bosco Nordio	UTM	284689.43	5000483.26	Land	Natura_2000_SDF_OIS	Native	NATURA 2000 Standard Data Form 2019 Bosco Nordio	Occurrence
3921611	urn:catalog:ImPrEco:species:0217	Clematis flammula L.	Plantae	Tracheophyta	Magnoliopsida	Ranunculales	Ranunculaceae	Clematis	SPECIES	Italy	IT	Bosco Nordio	UTM	284689.43	5000483.26	Land	Natura_2000_SDF_OIS	Native	NATURA 2000 Standard Data Form 2019 Bosco Nordio	Occurrence
2458920	urn:catalog:ImPrEco:species:0218	Coluber viridiflavus Kahl et al., 1980	Animalia	Chordata	Reptilia	Squamata	Colubridae	Coluber	SPECIES	Italy	IT	Bosco Nordio	UTM	284689.43	5000483.26	Land	Natura_2000_SDF_OIS	Native	NATURA 2000 Standard Data Form 2019 Bosco Nordio	Occurrence
5959617	urn:catalog:ImPrEco:species:0219	Coronella austriaca Laurenti, 1768	Animalia	Chordata	Reptilia	Squamata	Colubridae	Coronella	SPECIES	Italy	IT	Bosco Nordio	UTM	284689.43	5000483.26	Land	Natura_2000_SDF_OIS	Native	NATURA 2000 Standard Data Form 2019 Bosco Nordio	Occurrence
5319226	urn:catalog:ImPrEco:species:0220	Epipactis palustris Crantz	Plantae	Tracheophyta	Liliopsida	Asparagales	Orchidaceae	Epipactis	SPECIES	Italy	IT	Bosco Nordio	UTM	284689.43	5000483.26	Land	Natura_2000_SDF_OIS	Native	NATURA 2000 Standard Data Form 2019 Bosco Nordio	Occurrence
5219616	urn:catalog:ImPrEco:species:0221	Erinaceus europaeus Linnaeus, 1758	Animalia	Chordata	Mammalia	Erinaceomorpha	Erinaceidae	Erinaceus	SPECIES	Italy	IT	Bosco Nordio	UTM	284689.43	5000483.26	Land	Natura_2000_SDF_OIS	Native	NATURA 2000 Standard Data Form 2019 Bosco Nordio	Occurrence
2427598	urn:catalog:ImPrEco:species:0222	Hyla intermedia Boulenger, 1882	Animalia	Chordata	Amphibia	Anura	Hylidae	Hyla	SPECIES	Italy	IT	Bosco Nordio	UTM	284689.43	5000483.26	Freshwaters, Land	Natura_2000_SDF_OIS	Native	NATURA 2000 Standard Data Form 2019 Bosco Nordio	Occurrence
8421984	urn:catalog:ImPrEco:species:0223	Kochia arenaria (P.Gaertner et al.) Roth	Plantae	Tracheophyta	Magnoliopsida	Caryophyllales	Amaranthaceae	Kochia	SPECIES	Italy	IT	Bosco Nordio	UTM	284689.43	5000483.26	Land	Natura_2000_SDF_OIS	Native	NATURA 2000 Standard Data Form 2019 Bosco Nordio	Occurrence
6159243	urn:catalog:ImPrEco:species:0224	Lacerta bilineata Daudin, 1802	Animalia	Chordata	Reptilia	Squamata	Lacertidae	Lacerta	SPECIES	Italy	IT	Bosco Nordio	UTM	284689.43	5000483.26	Land	Natura_2000_SDF_OIS	Native	NATURA 2000 Standard Data Form 2019 Bosco Nordio	Occurrence
5312179	urn:catalog:ImPrEco:species:0225	Limodorum abortivum (L.) Sw.	Plantae	Tracheophyta	Liliopsida	Asparagales	Orchidaceae	Limodorum	SPECIES	Italy	IT	Bosco Nordio	UTM	284689.43	5000483.26	Land	Natura_2000_SDF_OIS	Native	NATURA 2000 Standard Data Form 2019 Bosco Nordio	Occurrence
5218887	urn:catalog:ImPrEco:species:0226	Martes foina Erxleben, 1777	Animalia	Chordata	Mammalia	Carnivora	Mustelidae	Martes	SPECIES	Italy	IT	Bosco Nordio	UTM	284689.43	5000483.26	Land	Natura_2000_SDF_OIS	Native	NATURA 2000 Standard Data Form 2019 Bosco Nordio	Occurrence
2433875	urn:catalog:ImPrEco:species:0227	Meles meles (Linnaeus, 1758)	Animalia	Chordata	Mammalia	Carnivora	Mustelidae	Meles	SPECIES	Italy	IT	Bosco Nordio	UTM	284689.43	5000483.26	Land	Natura_2000_SDF_OIS	Native	NATURA 2000 Standard Data Form 2019 Bosco Nordio	Occurrence
2971074	urn:catalog:ImPrEco:species:0228	Melilotus neapolitanus Ten.	Plantae	Tracheophyta	Magnoliopsida	Fabales	Fabaceae	Melilotus	SPECIES	Italy	IT	Bosco Nordio	UTM	284689.43	5000483.26	Land	Natura_2000_SDF_OIS	Native	NATURA 2000 Standard Data Form 2019 Bosco Nordio	Occurrence
2439658	urn:catalog:ImPrEco:species:0229	Muscardinus avellanarius (Linnaeus, 1758)	Animalia	Chordata	Mammalia	Rodentia	Gliridae	Muscardinus	SPECIES	Italy	IT	Bosco Nordio	UTM	284689.43	5000483.26	Land	Natura_2000_SDF_OIS	Native	NATURA 2000 Standard Data Form 2019 Bosco Nordio	Occurrence
5218987	urn:catalog:ImPrEco:species:0230	Mustela nivalis Linnaeus, 1766	Animalia	Chordata	Mammalia	Carnivora	Mustelidae	Mustela	SPECIES	Italy	IT	Bosco Nordio	UTM	284689.43	5000483.26	Land	Natura_2000_SDF_OIS	Native	NATURA 2000 Standard Data Form 2019 Bosco Nordio	Occurrence
2793631	urn:catalog:ImPrEco:species:0231	Ophrys fuciflora (F.W.Schmidt) Moench	Plantae	Tracheophyta	Liliopsida	Asparagales	Orchidaceae	Ophrys	SPECIES	Italy	IT	Bosco Nordio	UTM	284689.43	5000483.26	Land	Natura_2000_SDF_OIS	Native	NATURA 2000 Standard Data Form 2019 Bosco Nordio	Occurrence
2808566	urn:catalog:ImPrEco:species:0232	Orchis morio L.	Plantae	Tracheophyta	Liliopsida	Asparagales	Orchidaceae	Orchis	SPECIES	Italy	IT	Bosco Nordio	UTM	284689.43	5000483.26	Land	Natura_2000_SDF_OIS	Native	NATURA 2000 Standard Data Form 2019 Bosco Nordio	Occurrence
3789029	urn:catalog:ImPrEco:species:0233	Osyris alba L.	Plantae	Tracheophyta	Magnoliopsida	Santalales	Santalaceae	Osyris	SPECIES	Italy	IT	Bosco Nordio	UTM	284689.43	5000483.26	Land	Natura_2000_SDF_OIS	Native	NATURA 2000 Standard Data Form 2019 Bosco Nordio	Occurrence
7325947	urn:catalog:ImPrEco:species:0234	Phillyrea angustifolia L.	Plantae	Tracheophyta	Magnoliopsida	Lamiales	Oleaceae	Phillyrea	SPECIES	Italy	IT	Bosco Nordio	UTM	284689.43	5000483.26	Land	Natura_2000_SDF_OIS	Native	NATURA 2000 Standard Data Form 2019 Bosco Nordio	Occurrence
2422211	urn:catalog:ImPrEco:species:0235	Pseudepidalea viridis (Laurenti, 1768)	Animalia	Chordata	Amphibia	Anura	Bufonidae	Pseudepidalea	SPECIES	Italy	IT	Bosco Nordio	UTM	284689.43	5000483.26	Freshwaters, Land	Natura_2000_SDF_OIS	Native	NATURA 2000 Standard Data Form 2019 Bosco Nordio	Occurrence
2879098	urn:catalog:ImPrEco:species:0236	Quercus ilex L.	Plantae	Tracheophyta	Magnoliopsida	Fagales	Fagaceae	Quercus	SPECIES	Italy	IT	Bosco Nordio	UTM	284689.43	5000483.26	Land	Natura_2000_SDF_OIS	Native	NATURA 2000 Standard Data Form 2019 Bosco Nordio	Occurrence
2426760	urn:catalog:ImPrEco:species:0237	Rana dalmatina Fitzinger, 1839	Animalia	Chordata	Amphibia	Anura	Ranidae	Rana	SPECIES	Italy	IT	Bosco Nordio	UTM	284689.43	5000483.26	Freshwaters, Land	Natura_2000_SDF_OIS	Native	NATURA 2000 Standard Data Form 2019 Bosco Nordio	Occurrence
2422253	urn:catalog:ImPrEco:species:0238	Rana Linnaeus, 1758	Animalia	Chordata	Amphibia	Anura	Ranidae	Rana	GENUS	Italy	IT	Bosco Nordio	UTM	284689.43	5000483.26	Freshwaters, Land	Natura_2000_SDF_OIS	Native	NATURA 2000 Standard Data Form 2019 Bosco Nordio	Occurrence
2892347	urn:catalog:ImPrEco:species:0239	Rubia peregrina L.	Plantae	Tracheophyta	Magnoliopsida	Gentianales	Rubiaceae	Rubia	SPECIES	Italy	IT	Bosco Nordio	UTM	284689.43	5000483.26	Land	Natura_2000_SDF_OIS	Native	NATURA 2000 Standard Data Form 2019 Bosco Nordio	Occurrence
2769766	urn:catalog:ImPrEco:species:0240	Ruscus aculeatus L.	Plantae	Tracheophyta	Liliopsida	Asparagales	Asparagaceae	Ruscus	SPECIES	Italy	IT	Bosco Nordio	UTM	284689.43	5000483.26	Land	Natura_2000_SDF_OIS	Native	NATURA 2000 Standard Data Form 2019 Bosco Nordio	Occurrence
2888800	urn:catalog:ImPrEco:species:0241	Scabiosa L.	Plantae	Tracheophyta	Magnoliopsida	Dipsacales	Caprifoliaceae	Scabiosa	GENUS	Italy	IT	Bosco Nordio	UTM	284689.43	5000483.26	Land	Natura_2000_SDF_OIS	Native	NATURA 2000 Standard Data Form 2019 Bosco Nordio	Occurrence
2805343	urn:catalog:ImPrEco:species:0242	Spiranthes aestivalis Rich.	Plantae	Tracheophyta	Liliopsida	Asparagales	Orchidaceae	Spiranthes	SPECIES	Italy	IT	Bosco Nordio	UTM	284689.43	5000483.26	Land	Natura_2000_SDF_OIS	Native	NATURA 2000 Standard Data Form 2019 Bosco Nordio	Occurrence
2432359	urn:catalog:ImPrEco:species:0243	Eptesicus serotinus (Schreber, 1774)	Animalia	Chordata	Mammalia	Chiroptera	Vespertilionidae	Eptesicus	SPECIES	Italy	IT	Foce dell'Isonzo, Isola della Cona	UTM	384026.67	5067596.93	Land	Natura_2000_SDF_OIS	Native	NATURA 2000 Standard Data Form 2019 Foce dell'Isonzo-Isola della Cona	Occurrence
7193910	urn:catalog:ImPrEco:species:0244	Felis silvestris subsp. silvestris Schreber, 1775	Animalia	Chordata	Mammalia	Carnivora	Felidae	Felis	SUBSPECIES	Italy	IT	Foce dell'Isonzo, Isola della Cona	UTM	384026.67	5067596.93	Land	Natura_2000_SDF_OIS	Native	NATURA 2000 Standard Data Form 2019 Foce dell'Isonzo-Isola della Cona	Occurrence
2458916	urn:catalog:ImPrEco:species:0245	Hierophis viridiflavus (Lacepede, 1789)	Animalia	Chordata	Reptilia	Squamata	Colubridae	Hierophis	SPECIES	Italy	IT	Foce dell'Isonzo, Isola della Cona	UTM	384026.67	5067596.93	Land	Natura_2000_SDF_OIS	Native	NATURA 2000 Standard Data Form 2019 Foce dell'Isonzo-Isola della Cona	Occurrence
2427598	urn:catalog:ImPrEco:species:0246	Hyla intermedia Boulenger, 1882	Animalia	Chordata	Amphibia	Anura	Hylidae	Hyla	SPECIES	Italy	IT	Foce dell'Isonzo, Isola della Cona	UTM	384026.67	5067596.93	Freshwaters, Land	Natura_2000_SDF_OIS	Native	NATURA 2000 Standard Data Form 2019 Foce dell'Isonzo-Isola della Cona	Occurrence
6159273	urn:catalog:ImPrEco:species:0247	Lacerta viridis (Laurenti, 1768)	Animalia	Chordata	Reptilia	Squamata	Lacertidae	Lacerta	SPECIES	Italy	IT	Foce dell'Isonzo, Isola della Cona	UTM	384026.67	5067596.93	Land	Natura_2000_SDF_OIS	Native	NATURA 2000 Standard Data Form 2019 Foce dell'Isonzo-Isola della Cona	Occurrence
6161327	urn:catalog:ImPrEco:species:0248	Natrix tessellata (Laurenti, 1768)	Animalia	Chordata	Reptilia	Squamata	Natricidae	Natrix	SPECIES	Italy	IT	Foce dell'Isonzo, Isola della Cona	UTM	384026.67	5067596.93	Land	Natura_2000_SDF_OIS	Native	NATURA 2000 Standard Data Form 2019 Foce dell'Isonzo-Isola della Cona	Occurrence
5218464	urn:catalog:ImPrEco:species:0249	Pipistrellus kuhlii (Kuhl, 1817)	Animalia	Chordata	Mammalia	Chiroptera	Vespertilionidae	Pipistrellus	SPECIES	Italy	IT	Foce dell'Isonzo, Isola della Cona	UTM	384026.67	5067596.93	Land	Natura_2000_SDF_OIS	Native	NATURA 2000 Standard Data Form 2019 Foce dell'Isonzo-Isola della Cona	Occurrence
5218471	urn:catalog:ImPrEco:species:0250	Pipistrellus nathusii (Keyserling & Blasius, 1839)	Animalia	Chordata	Mammalia	Chiroptera	Vespertilionidae	Pipistrellus	SPECIES	Italy	IT	Foce dell'Isonzo, Isola della Cona	UTM	384026.67	5067596.93	Land	Natura_2000_SDF_OIS	Native	NATURA 2000 Standard Data Form 2019 Foce dell'Isonzo-Isola della Cona	Occurrence
2469188	urn:catalog:ImPrEco:species:0251	Podarcis muralis (Laurenti, 1768)	Animalia	Chordata	Reptilia	Squamata	Lacertidae	Podarcis	SPECIES	Italy	IT	Foce dell'Isonzo, Isola della Cona	UTM	384026.67	5067596.93	Land	Natura_2000_SDF_OIS	Native	NATURA 2000 Standard Data Form 2019 Foce dell'Isonzo-Isola della Cona	Occurrence
2469233	urn:catalog:ImPrEco:species:0252	Podarcis sicula Conant & Collins, 1991	Animalia	Chordata	Reptilia	Squamata	Lacertidae	Podarcis	SPECIES	Italy	IT	Foce dell'Isonzo, Isola della Cona	UTM	384026.67	5067596.93	Land	Natura_2000_SDF_OIS	Native	NATURA 2000 Standard Data Form 2019 Foce dell'Isonzo-Isola della Cona	Occurrence
2426760	urn:catalog:ImPrEco:species:0253	Rana dalmatina Fitzinger, 1839	Animalia	Chordata	Amphibia	Anura	Ranidae	Rana	SPECIES	Italy	IT	Foce dell'Isonzo, Isola della Cona	UTM	384026.67	5067596.93	Freshwaters, Land	Natura_2000_SDF_OIS	Native	NATURA 2000 Standard Data Form 2019 Foce dell'Isonzo-Isola della Cona	Occurrence
2362524	urn:catalog:ImPrEco:species:0254	Tinca tinca (Linnaeus, 1758)	Animalia	Chordata	Actinopterygii	Cypriniformes	Cyprinidae	Tinca	SPECIES	Italy	IT	Foce dell'Isonzo, Isola della Cona	UTM	384026.67	5067596.93	Freshwaters	Natura_2000_SDF_OIS	Alien	NATURA 2000 Standard Data Form 2019 Foce dell'Isonzo-Isola della Cona	Occurrence
2856328	urn:catalog:ImPrEco:species:0255	Allium longanum Pamp.	Plantae	Tracheophyta	Liliopsida	Asparagales	Amaryllidaceae	Allium	SPECIES	Greece	GR	Voreioanatoliko akro kritis: dionysades, elasa kai chersonisos sidero (akra mavro mouri, vai, akra plakas) kai thalassia zoni	UTM	431717.18	3898929.62	Phrygana	Natura_2000_SDF_OIS	Native	NATURA 2000 Standard Data Form 2019 Voreioanatoliko Akro Kritis	Occurrence
2857677	urn:catalog:ImPrEco:species:0256	Allium rubrovittatum Boiss. & Heldr.	Plantae	Tracheophyta	Liliopsida	Asparagales	Amaryllidaceae	Allium	SPECIES	Greece	GR	Voreioanatoliko akro kritis: dionysades, elasa kai chersonisos sidero (akra mavro mouri, vai, akra plakas) kai thalassia zoni	UTM	431717.18	3898929.62	Phrygana	Natura_2000_SDF_OIS	Native	NATURA 2000 Standard Data Form 2019 Voreioanatoliko Akro Kritis	Occurrence
2808330	urn:catalog:ImPrEco:species:0257	Anacamptis pyramidalis Rich.	Plantae	Tracheophyta	Liliopsida	Asparagales	Orchidaceae	Anacamptis	SPECIES	Greece	GR	Voreioanatoliko akro kritis: dionysades, elasa kai chersonisos sidero (akra mavro mouri, vai, akra plakas) kai thalassia zoni	UTM	431717.18	3898929.62	Woodland, Phrygana, Fallow land, Olive groves	Natura_2000_SDF_OIS	Native	NATURA 2000 Standard Data Form 2019 Voreioanatoliko Akro Kritis	Occurrence
5831354	urn:catalog:ImPrEco:species:0258	Anthemis ammanthus subsp. Ammanthus Greuter	Plantae	Tracheophyta	Magnoliopsida	Asterales	Asteraceae	Anthemis	SUBSPECIES	Greece	GR	Voreioanatoliko akro kritis: dionysades, elasa kai chersonisos sidero (akra mavro mouri, vai, akra plakas) kai thalassia zoni	UTM	431717.18	3898929.62	Rocky coasts, Cliffs (Occurs on islets Dyonissades, Elasa and Sideros peninsula)	Natura_2000_SDF_OIS	Native	NATURA 2000 Standard Data Form 2019 Voreioanatoliko Akro Kritis	Occurrence
6077649	urn:catalog:ImPrEco:species:0259	Anthemis ammanthus subsp. paleacea W.Greuter	Plantae	Tracheophyta	Magnoliopsida	Asterales	Asteraceae	Anthemis	SUBSPECIES	Greece	GR	Voreioanatoliko akro kritis: dionysades, elasa kai chersonisos sidero (akra mavro mouri, vai, akra plakas) kai thalassia zoni	UTM	431717.18	3898929.62	Rocky coasts, Cliffs (Occurs on islets Dyonissades, Elasa and Sideros peninsula)	Natura_2000_SDF_OIS	Native	NATURA 2000 Standard Data Form 2019 Voreioanatoliko Akro Kritis	Occurrence
3122673	urn:catalog:ImPrEco:species:0260	Anthemis filicaulis (Boiss. & Heldr.) Greuter	Plantae	Tracheophyta	Magnoliopsida	Asterales	Asteraceae	Anthemis	SPECIES	Greece	GR	Voreioanatoliko akro kritis: dionysades, elasa kai chersonisos sidero (akra mavro mouri, vai, akra plakas) kai thalassia zoni	UTM	431717.18	3898929.62	Calcareous rocks	Natura_2000_SDF_OIS	Native	NATURA 2000 Standard Data Form 2019 Voreioanatoliko Akro Kritis	Occurrence
5587623	urn:catalog:ImPrEco:species:0261	Arenaria aegaea Rech.f.	Plantae	Tracheophyta	Magnoliopsida	Caryophyllales	Caryophyllaceae	Arenaria	SPECIES	Greece	GR	Voreioanatoliko akro kritis: dionysades, elasa kai chersonisos sidero (akra mavro mouri, vai, akra plakas) kai thalassia zoni	UTM	431717.18	3898929.62	Calcareous rocks	Natura_2000_SDF_OIS	Native	NATURA 2000 Standard Data Form 2019 Voreioanatoliko Akro Kritis	Occurrence
2916622	urn:catalog:ImPrEco:species:0262	Asperula crassula Greuter & J.Zaffran	Plantae	Tracheophyta	Magnoliopsida	Gentianales	Rubiaceae	Asperula	SPECIES	Greece	GR	Voreioanatoliko akro kritis: dionysades, elasa kai chersonisos sidero (akra mavro mouri, vai, akra plakas) kai thalassia zoni	UTM	431717.18	3898929.62	Cliffs, Phrygana close to the coast	Natura_2000_SDF_OIS	Native	NATURA 2000 Standard Data Form 2019 Voreioanatoliko Akro Kritis	Occurrence
7633785	urn:catalog:ImPrEco:species:0263	Asperula rigida Sibth. & Sm.	Plantae	Tracheophyta	Magnoliopsida	Gentianales	Rubiaceae	Asperula	SPECIES	Greece	GR	Voreioanatoliko akro kritis: dionysades, elasa kai chersonisos sidero (akra mavro mouri, vai, akra plakas) kai thalassia zoni	UTM	431717.18	3898929.62	Dry rocky phrygana, Rock crevices	Natura_2000_SDF_OIS	Native	NATURA 2000 Standard Data Form 2019 Voreioanatoliko Akro Kritis	Occurrence
3760440	urn:catalog:ImPrEco:species:0264	Atriplex recurva d'Urv.	Plantae	Tracheophyta	Magnoliopsida	Caryophyllales	Amaranthaceae	Atriplex	SPECIES	Greece	GR	Voreioanatoliko akro kritis: dionysades, elasa kai chersonisos sidero (akra mavro mouri, vai, akra plakas) kai thalassia zoni	UTM	431717.18	3898929.62	Calcareous rocks	Natura_2000_SDF_OIS	Native	NATURA 2000 Standard Data Form 2019 Voreioanatoliko Akro Kritis	Occurrence
5183117	urn:catalog:ImPrEco:species:0265	Axinella damicornis (Esper, 1794)	Animalia	Porifera	Demospongiae	Axinellida	Axinellidae	Axinella	SPECIES	Greece	GR	Voreioanatoliko akro kritis: dionysades, elasa kai chersonisos sidero (akra mavro mouri, vai, akra plakas) kai thalassia zoni	UTM	431717.18	3898929.62	Marine	Natura_2000_SDF_OIS	Native	NATURA 2000 Standard Data Form 2019 Voreioanatoliko Akro Kritis	Occurrence
5183154	urn:catalog:ImPrEco:species:0266	Axinella polypoides Schmidt, 1862	Animalia	Porifera	Demospongiae	Axinellida	Axinellidae	Axinella	SPECIES	Greece	GR	Voreioanatoliko akro kritis: dionysades, elasa kai chersonisos sidero (akra mavro mouri, vai, akra plakas) kai thalassia zoni	UTM	431717.18	3898929.62	Marine	Natura_2000_SDF_OIS	Native	NATURA 2000 Standard Data Form 2019 Voreioanatoliko Akro Kritis	Occurrence
2240785	urn:catalog:ImPrEco:species:0267	Axinella Schmidt, 1862	Animalia	Porifera	Demospongiae	Axinellida	Axinellidae	Axinella	GENUS	Greece	GR	Voreioanatoliko akro kritis: dionysades, elasa kai chersonisos sidero (akra mavro mouri, vai, akra plakas) kai thalassia zoni	UTM	431717.18	3898929.62	Marine	Natura_2000_SDF_OIS	Native	NATURA 2000 Standard Data Form 2019 Voreioanatoliko Akro Kritis	Occurrence
5411737	urn:catalog:ImPrEco:species:0268	Campanula creutzburgii Greuter	Plantae	Tracheophyta	Magnoliopsida	Asterales	Campanulaceae	Campanula	SPECIES	Greece	GR	Voreioanatoliko akro kritis: dionysades, elasa kai chersonisos sidero (akra mavro mouri, vai, akra plakas) kai thalassia zoni	UTM	431717.18	3898929.62	Calcareous rocks, Phrygana	Natura_2000_SDF_OIS	Native	NATURA 2000 Standard Data Form 2019 Voreioanatoliko Akro Kritis	Occurrence
5410422	urn:catalog:ImPrEco:species:0269	Campanula pelviformis Lam.	Plantae	Tracheophyta	Magnoliopsida	Asterales	Campanulaceae	Campanula	SPECIES	Greece	GR	Voreioanatoliko akro kritis: dionysades, elasa kai chersonisos sidero (akra mavro mouri, vai, akra plakas) kai thalassia zoni	UTM	431717.18	3898929.62	Calcareous cliffs, Rubble, Woodland, Embankments along roadsides	Natura_2000_SDF_OIS	Native	NATURA 2000 Standard Data Form 2019 Voreioanatoliko Akro Kritis	Occurrence
3105428	urn:catalog:ImPrEco:species:0270	Carlina diae (Rech.f.) Meusel & Kastner	Plantae	Tracheophyta	Magnoliopsida	Asterales	Asteraceae	Carlina	SPECIES	Greece	GR	Voreioanatoliko akro kritis: dionysades, elasa kai chersonisos sidero (akra mavro mouri, vai, akra plakas) kai thalassia zoni	UTM	431717.18	3898929.62	Calcareous cliff crevices close to the sea	Natura_2000_SDF_OIS	Native	NATURA 2000 Standard Data Form 2019 Voreioanatoliko Akro Kritis	Occurrence
2259152	urn:catalog:ImPrEco:species:0271	Caryophyllia Lamarck, 1801	Animalia	Cnidaria	Anthozoa	Scleractinia	Caryophylliidae	Caryophyllia	GENUS	Greece	GR	Voreioanatoliko akro kritis: dionysades, elasa kai chersonisos sidero (akra mavro mouri, vai, akra plakas) kai thalassia zoni	UTM	431717.18	3898929.62	Marine	Natura_2000_SDF_OIS	Native	NATURA 2000 Standard Data Form 2019 Voreioanatoliko Akro Kritis	Occurrence
2643131	urn:catalog:ImPrEco:species:0272	Caulerpa cylindracea Sonder, 1845	Plantae	Chlorophyta	Ulvophyceae	Bryopsidales	Caulerpaceae	Caulerpa	SPECIES	Greece	GR	Voreioanatoliko akro kritis: dionysades, elasa kai chersonisos sidero (akra mavro mouri, vai, akra plakas) kai thalassia zoni	UTM	431717.18	3898929.62	Coastal lagoon, Marine	Natura_2000_SDF_OIS	Alien	NATURA 2000 Standard Data Form 2019 Voreioanatoliko Akro Kritis	Occurrence
3128517	urn:catalog:ImPrEco:species:0273	Centaurea aegialophila Wagenitz	Plantae	Tracheophyta	Magnoliopsida	Asterales	Asteraceae	Centaurea	SPECIES	Greece	GR	Voreioanatoliko akro kritis: dionysades, elasa kai chersonisos sidero (akra mavro mouri, vai, akra plakas) kai thalassia zoni	UTM	431717.18	3898929.62	Sandy coasts	Natura_2000_SDF_OIS	Native	NATURA 2000 Standard Data Form 2019 Voreioanatoliko Akro Kritis	Occurrence
3128506	urn:catalog:ImPrEco:species:0274	Centaurea idaea Boiss. & Heldr.	Plantae	Tracheophyta	Magnoliopsida	Asterales	Asteraceae	Centaurea	SPECIES	Greece	GR	Voreioanatoliko akro kritis: dionysades, elasa kai chersonisos sidero (akra mavro mouri, vai, akra plakas) kai thalassia zoni	UTM	431717.18	3898929.62	Dry ruderal sites, Overgrazed phrygana, Subalpine shrublands	Natura_2000_SDF_OIS	Native	NATURA 2000 Standard Data Form 2019 Voreioanatoliko Akro Kritis	Occurrence
3730610	urn:catalog:ImPrEco:species:0275	Cistanche phelipaea Cout.	Plantae	Tracheophyta	Magnoliopsida	Lamiales	Orobanchaceae	Cistanche	SPECIES	Greece	GR	Voreioanatoliko akro kritis: dionysades, elasa kai chersonisos sidero (akra mavro mouri, vai, akra plakas) kai thalassia zoni	UTM	431717.18	3898929.62	Saline sites by the sea or inlands, On shrubby Chenopodiaceae	Natura_2000_SDF_OIS	Native	NATURA 2000 Standard Data Form 2019 Voreioanatoliko Akro Kritis	Occurrence
2260700	urn:catalog:ImPrEco:species:0276	Corynactis viridis Allman, 1846	Animalia	Cnidaria	Anthozoa	Corallimorpharia	Corallimorphidae	Corynactis	SPECIES	Greece	GR	Voreioanatoliko akro kritis: dionysades, elasa kai chersonisos sidero (akra mavro mouri, vai, akra plakas) kai thalassia zoni	UTM	431717.18	3898929.62	Marine	Natura_2000_SDF_OIS	Native	NATURA 2000 Standard Data Form 2019 Voreioanatoliko Akro Kritis	Occurrence
5403374	urn:catalog:ImPrEco:species:0277	Crepis tybakiensis Vierhapper	Plantae	Tracheophyta	Magnoliopsida	Asterales	Asteraceae	Crepis	SPECIES	Greece	GR	Voreioanatoliko akro kritis: dionysades, elasa kai chersonisos sidero (akra mavro mouri, vai, akra plakas) kai thalassia zoni	UTM	431717.18	3898929.62	Rocky phrygana, Rocks	Natura_2000_SDF_OIS	Native	NATURA 2000 Standard Data Form 2019 Voreioanatoliko Akro Kritis	Occurrence
2747882	urn:catalog:ImPrEco:species:0278	Crocus tournefortii J.Gay	Plantae	Tracheophyta	Liliopsida	Asparagales	Iridaceae	Crocus	SPECIES	Greece	GR	Voreioanatoliko akro kritis: dionysades, elasa kai chersonisos sidero (akra mavro mouri, vai, akra plakas) kai thalassia zoni	UTM	431717.18	3898929.62	Phrygana, Rocks, Riparian woodlands	Natura_2000_SDF_OIS	Native	NATURA 2000 Standard Data Form 2019 Voreioanatoliko Akro Kritis	Occurrence
7127347	urn:catalog:ImPrEco:species:0279	Cyclamen creticum Hildebr.	Plantae	Tracheophyta	Magnoliopsida	Ericales	Primulaceae	Cyclamen	SPECIES	Greece	GR	Voreioanatoliko akro kritis: dionysades, elasa kai chersonisos sidero (akra mavro mouri, vai, akra plakas) kai thalassia zoni	UTM	431717.18	3898929.62	Woodland, Maquis, Phrygana, Rock crevices, mainly in half-shadowy sites	Natura_2000_SDF_OIS	Native	NATURA 2000 Standard Data Form 2019 Voreioanatoliko Akro Kritis	Occurrence
7364280	urn:catalog:ImPrEco:species:0280	Cymbalaria microcalyx subsp. dodekanesi W.Greuter	Plantae	Tracheophyta	Magnoliopsida	Lamiales	Plantaginaceae	Cymbalaria	SUBSPECIES	Greece	GR	Voreioanatoliko akro kritis: dionysades, elasa kai chersonisos sidero (akra mavro mouri, vai, akra plakas) kai thalassia zoni	UTM	431717.18	3898929.62	Calcareous rocks	Natura_2000_SDF_OIS	Native	NATURA 2000 Standard Data Form 2019 Voreioanatoliko Akro Kritis	Occurrence
5328492	urn:catalog:ImPrEco:species:0281	Cymodocea nodosa Asch.	Plantae	Tracheophyta	Liliopsida	Alismatales	Cymodoceaceae	Cymodocea	SPECIES	Greece	GR	Voreioanatoliko akro kritis: dionysades, elasa kai chersonisos sidero (akra mavro mouri, vai, akra plakas) kai thalassia zoni	UTM	431717.18	3898929.62	Sandy seabed 1-10 m deep	Natura_2000_SDF_OIS	Native	NATURA 2000 Standard Data Form 2019 Voreioanatoliko Akro Kritis	Occurrence
3112362	urn:catalog:ImPrEco:species:0282	Cynara cornigera Lindl.	Plantae	Tracheophyta	Magnoliopsida	Asterales	Asteraceae	Cynara	SPECIES	Greece	GR	Voreioanatoliko akro kritis: dionysades, elasa kai chersonisos sidero (akra mavro mouri, vai, akra plakas) kai thalassia zoni	UTM	431717.18	3898929.62	Rocky phrygana, Fallow land, Rock crevices	Natura_2000_SDF_OIS	Native	NATURA 2000 Standard Data Form 2019 Voreioanatoliko Akro Kritis	Occurrence
3197692	urn:catalog:ImPrEco:species:0283	Cystoseira crinitophylla Erceg., 1952	Chromista	Ochrophyta	Phaeophyceae	Fucales	Sargassaceae	Cystoseira	SPECIES	Greece	GR	Voreioanatoliko akro kritis: dionysades, elasa kai chersonisos sidero (akra mavro mouri, vai, akra plakas) kai thalassia zoni	UTM	431717.18	3898929.62	Marine	Natura_2000_SDF_OIS	Native	NATURA 2000 Standard Data Form 2019 Voreioanatoliko Akro Kritis	Occurrence
3197640	urn:catalog:ImPrEco:species:0284	Cystoseira spinosa Sauv., 1912	Chromista	Ochrophyta	Phaeophyceae	Fucales	Sargassaceae	Cystoseira	SPECIES	Greece	GR	Voreioanatoliko akro kritis: dionysades, elasa kai chersonisos sidero (akra mavro mouri, vai, akra plakas) kai thalassia zoni	UTM	431717.18	3898929.62	Marine	Natura_2000_SDF_OIS	Native	NATURA 2000 Standard Data Form 2019 Voreioanatoliko Akro Kritis	Occurrence
3197616	urn:catalog:ImPrEco:species:0285	Cystoseira C.Agardh, 1820	Chromista	Ochrophyta	Phaeophyceae	Fucales	Sargassaceae	Cystoseira	GENUS	Greece	GR	Voreioanatoliko akro kritis: dionysades, elasa kai chersonisos sidero (akra mavro mouri, vai, akra plakas) kai thalassia zoni	UTM	431717.18	3898929.62	Marine	Natura_2000_SDF_OIS	Native	NATURA 2000 Standard Data Form 2019 Voreioanatoliko Akro Kritis	Occurrence
3812568	urn:catalog:ImPrEco:species:0286	Dianthus fruticosus subsp. amorginus H.Runemark	Plantae	Tracheophyta	Magnoliopsida	Caryophyllales	Caryophyllaceae	Dianthus	SUBSPECIES	Greece	GR	Voreioanatoliko akro kritis: dionysades, elasa kai chersonisos sidero (akra mavro mouri, vai, akra plakas) kai thalassia zoni	UTM	431717.18	3898929.62	Limestone cliffs, Dragonada, Gianissada islets	Natura_2000_SDF_OIS	Native	NATURA 2000 Standard Data Form 2019 Voreioanatoliko Akro Kritis	Occurrence
5354894	urn:catalog:ImPrEco:species:0287	Ebenus cretica L.	Plantae	Tracheophyta	Magnoliopsida	Fabales	Fabaceae	Ebenus	SPECIES	Greece	GR	Voreioanatoliko akro kritis: dionysades, elasa kai chersonisos sidero (akra mavro mouri, vai, akra plakas) kai thalassia zoni	UTM	431717.18	3898929.62	Limestone cliffs, Phrygana, On sandstone	Natura_2000_SDF_OIS	Native	NATURA 2000 Standard Data Form 2019 Voreioanatoliko Akro Kritis	Occurrence
3051664	urn:catalog:ImPrEco:species:0288	Fibigia lunarioides Sweet	Plantae	Tracheophyta	Magnoliopsida	Brassicales	Brassicaceae	Fibigia	SPECIES	Greece	GR	Voreioanatoliko akro kritis: dionysades, elasa kai chersonisos sidero (akra mavro mouri, vai, akra plakas) kai thalassia zoni	UTM	431717.18	3898929.62	Phrygana, Ruderal sites, Vineyards, Fallow land	Natura_2000_SDF_OIS	Native	NATURA 2000 Standard Data Form 2019 Voreioanatoliko Akro Kritis	Occurrence
6077310	urn:catalog:ImPrEco:species:0289	Filago aegaea subsp. aristata Wagenitz	Plantae	Tracheophyta	Magnoliopsida	Asterales	Asteraceae	Filago	SUBSPECIES	Greece	GR	Voreioanatoliko akro kritis: dionysades, elasa kai chersonisos sidero (akra mavro mouri, vai, akra plakas) kai thalassia zoni	UTM	431717.18	3898929.62	Phygana, On clay, Sand	Natura_2000_SDF_OIS	Native	NATURA 2000 Standard Data Form 2019 Voreioanatoliko Akro Kritis	Occurrence
5278659	urn:catalog:ImPrEco:species:0290	Ganonema farinosum (J.V.Lamour.) K.C.Fan & Y.C.Wang	Plantae	Rhodophyta	Florideophyceae	Nemaliales	Liagoraceae	Ganonema	SPECIES	Greece	GR	Voreioanatoliko akro kritis: dionysades, elasa kai chersonisos sidero (akra mavro mouri, vai, akra plakas) kai thalassia zoni	UTM	431717.18	3898929.62	Marine	Natura_2000_SDF_OIS	Alien	NATURA 2000 Standard Data Form 2019 Voreioanatoliko Akro Kritis	Occurrence
5329631	urn:catalog:ImPrEco:species:0291	Halophila stipulacea Asch.	Plantae	Tracheophyta	Liliopsida	Alismatales	Hydrocharitaceae	Halophila	SPECIES	Greece	GR	Voreioanatoliko akro kritis: dionysades, elasa kai chersonisos sidero (akra mavro mouri, vai, akra plakas) kai thalassia zoni	UTM	431717.18	3898929.62	Seabed, on sand and mud close to ports	Natura_2000_SDF_OIS	Alien	NATURA 2000 Standard Data Form 2019 Voreioanatoliko Akro Kritis	Occurrence
8001168	urn:catalog:ImPrEco:species:0292	Hypericum amblycalyx Coust. & Gand.	Plantae	Tracheophyta	Magnoliopsida	Malpighiales	Hypericaceae	Hypericum	SPECIES	Greece	GR	Voreioanatoliko akro kritis: dionysades, elasa kai chersonisos sidero (akra mavro mouri, vai, akra plakas) kai thalassia zoni	UTM	431717.18	3898929.62	Rock crevices	Natura_2000_SDF_OIS	Native	NATURA 2000 Standard Data Form 2019 Voreioanatoliko Akro Kritis	Occurrence
2259576	urn:catalog:ImPrEco:species:0293	Leptopsammia pruvoti Lacaze-Duthiers, 1897	Animalia	Cnidaria	Anthozoa	Scleractinia	Dendrophylliidae	Leptopsammia	SPECIES	Greece	GR	Voreioanatoliko akro kritis: dionysades, elasa kai chersonisos sidero (akra mavro mouri, vai, akra plakas) kai thalassia zoni	UTM	431717.18	3898929.62	Marine	Natura_2000_SDF_OIS	Native	NATURA 2000 Standard Data Form 2019 Voreioanatoliko Akro Kritis	Occurrence
4089561	urn:catalog:ImPrEco:species:0294	Limonium frederici (Barbey) Rech.f.	Plantae	Tracheophyta	Magnoliopsida	Caryophyllales	Plumbaginaceae	Limonium	SPECIES	Greece	GR	Voreioanatoliko akro kritis: dionysades, elasa kai chersonisos sidero (akra mavro mouri, vai, akra plakas) kai thalassia zoni	UTM	431717.18	3898929.62	Calcareous rocks, Rocky cliffs on the coast	Natura_2000_SDF_OIS	Native	NATURA 2000 Standard Data Form 2019 Voreioanatoliko Akro Kritis	Occurrence
5276309	urn:catalog:ImPrEco:species:0295	Lithophyllum tortuosum (Esper) Foslie, 1900	Plantae	Rhodophyta	Florideophyceae	Corallinales	Corallinaceae	Lithophyllum	SPECIES	Greece	GR	Voreioanatoliko akro kritis: dionysades, elasa kai chersonisos sidero (akra mavro mouri, vai, akra plakas) kai thalassia zoni	UTM	431717.18	3898929.62	Marine	Natura_2000_SDF_OIS	Native	NATURA 2000 Standard Data Form 2019 Voreioanatoliko Akro Kritis	Occurrence
2704651	urn:catalog:ImPrEco:species:0296	Lygeum spartum L.	Plantae	Tracheophyta	Liliopsida	Poales	Poaceae	Lygeum	SPECIES	Greece	GR	Voreioanatoliko akro kritis: dionysades, elasa kai chersonisos sidero (akra mavro mouri, vai, akra plakas) kai thalassia zoni	UTM	431717.18	3898929.62	Steppe-grassland, Dry phrygana on clay soils	Natura_2000_SDF_OIS	Native	NATURA 2000 Standard Data Form 2019 Voreioanatoliko Akro Kritis	Occurrence
4376199	urn:catalog:ImPrEco:species:0297	Hapalidiaceae J.E. Gray	Plantae	Rhodophyta	Florideophyceae	Corallinales	Hapalidiaceae		FAMILY	Greece	GR	Voreioanatoliko akro kritis: dionysades, elasa kai chersonisos sidero (akra mavro mouri, vai, akra plakas) kai thalassia zoni	UTM	431717.18	3898929.62	Marine	Natura_2000_SDF_OIS	Native	NATURA 2000 Standard Data Form 2019 Voreioanatoliko Akro Kritis	Occurrence
5610216	urn:catalog:ImPrEco:species:0298	Nepeta melissifolia Lam.	Plantae	Tracheophyta	Magnoliopsida	Lamiales	Lamiaceae	Nepeta	SPECIES	Greece	GR	Voreioanatoliko akro kritis: dionysades, elasa kai chersonisos sidero (akra mavro mouri, vai, akra plakas) kai thalassia zoni	UTM	431717.18	3898929.62	Rocky walls, Phrygana	Natura_2000_SDF_OIS	Native	NATURA 2000 Standard Data Form 2019 Voreioanatoliko Akro Kritis	Occurrence
8302051	urn:catalog:ImPrEco:species:0299	Onosma graecum Boiss.	Plantae	Tracheophyta	Magnoliopsida	Boraginales	Boraginaceae	Onosma	SPECIES	Greece	GR	Voreioanatoliko akro kritis: dionysades, elasa kai chersonisos sidero (akra mavro mouri, vai, akra plakas) kai thalassia zoni	UTM	431717.18	3898929.62	Phrygana	Natura_2000_SDF_OIS	Native	NATURA 2000 Standard Data Form 2019 Voreioanatoliko Akro Kritis	Occurrence
2793158	urn:catalog:ImPrEco:species:0300	Ophrys fusca Link	Plantae	Tracheophyta	Liliopsida	Asparagales	Orchidaceae	Ophrys	SPECIES	Greece	GR	Voreioanatoliko akro kritis: dionysades, elasa kai chersonisos sidero (akra mavro mouri, vai, akra plakas) kai thalassia zoni	UTM	431717.18	3898929.62	Phrygana	Natura_2000_SDF_OIS	Native	NATURA 2000 Standard Data Form 2019 Voreioanatoliko Akro Kritis	Occurrence
2278845	urn:catalog:ImPrEco:species:0301	Paracentrotus lividus (Lamarck, 1816)	Animalia	Echinodermata	Echinoidea	Camarodonta	Parechinidae	Paracentrotus	SPECIES	Greece	GR	Voreioanatoliko akro kritis: dionysades, elasa kai chersonisos sidero (akra mavro mouri, vai, akra plakas) kai thalassia zoni	UTM	431717.18	3898929.62	Marine	Natura_2000_SDF_OIS	Native	NATURA 2000 Standard Data Form 2019 Voreioanatoliko Akro Kritis	Occurrence
2225783	urn:catalog:ImPrEco:species:0302	Percnon gibbesi (H.Milne Edwards, 1853)	Animalia	Arthropoda	Malacostraca	Decapoda	Percnidae	Percnon	SPECIES	Greece	GR	Voreioanatoliko akro kritis: dionysades, elasa kai chersonisos sidero (akra mavro mouri, vai, akra plakas) kai thalassia zoni	UTM	431717.18	3898929.62	Marine	Natura_2000_SDF_OIS	Native	NATURA 2000 Standard Data Form 2019 Voreioanatoliko Akro Kritis	Occurrence
3887518	urn:catalog:ImPrEco:species:0303	Phlomis lanata Willd.	Plantae	Tracheophyta	Magnoliopsida	Lamiales	Lamiaceae	Phlomis	SPECIES	Greece	GR	Voreioanatoliko akro kritis: dionysades, elasa kai chersonisos sidero (akra mavro mouri, vai, akra plakas) kai thalassia zoni	UTM	431717.18	3898929.62	Phrygana, Woodland, On limestone	Natura_2000_SDF_OIS	Native	NATURA 2000 Standard Data Form 2019 Voreioanatoliko Akro Kritis	Occurrence
4374731	urn:catalog:ImPrEco:species:0304	Pinna nobilis Linnaeus, 1758	Animalia	Mollusca	Bivalvia	Ostreida	Pinnidae	Pinna	SPECIES	Greece	GR	Voreioanatoliko akro kritis: dionysades, elasa kai chersonisos sidero (akra mavro mouri, vai, akra plakas) kai thalassia zoni	UTM	431717.18	3898929.62	Marine	Natura_2000_SDF_OIS	Native	NATURA 2000 Standard Data Form 2019 Voreioanatoliko Akro Kritis	Occurrence
5184509	urn:catalog:ImPrEco:species:0305	Polycyathus muellerae (Abel, 1959)	Animalia	Cnidaria	Anthozoa	Scleractinia	Caryophylliidae	Polycyathus	SPECIES	Greece	GR	Voreioanatoliko akro kritis: dionysades, elasa kai chersonisos sidero (akra mavro mouri, vai, akra plakas) kai thalassia zoni	UTM	431717.18	3898929.62	Marine	Natura_2000_SDF_OIS	Native	NATURA 2000 Standard Data Form 2019 Voreioanatoliko Akro Kritis	Occurrence
3040558	urn:catalog:ImPrEco:species:0306	Ricotia cretica Boiss. & Heldr.	Plantae	Tracheophyta	Magnoliopsida	Brassicales	Brassicaceae	Ricotia	SPECIES	Greece	GR	Voreioanatoliko akro kritis: dionysades, elasa kai chersonisos sidero (akra mavro mouri, vai, akra plakas) kai thalassia zoni	UTM	431717.18	3898929.62	Rock crevices on steep cliffs	Natura_2000_SDF_OIS	Native	NATURA 2000 Standard Data Form 2019 Voreioanatoliko Akro Kritis	Occurrence
3760019	urn:catalog:ImPrEco:species:0307	Salsola aegaea Rech.fil.	Plantae	Tracheophyta	Magnoliopsida	Caryophyllales	Amaranthaceae	Salsola	SPECIES	Greece	GR	Voreioanatoliko akro kritis: dionysades, elasa kai chersonisos sidero (akra mavro mouri, vai, akra plakas) kai thalassia zoni	UTM	431717.18	3898929.62	Cliffs, Walls, Gravel coasts	Natura_2000_SDF_OIS	Native	NATURA 2000 Standard Data Form 2019 Voreioanatoliko Akro Kritis	Occurrence
2239013	urn:catalog:ImPrEco:species:0308	Sarcotragus foetidus Schmidt, 1862	Animalia	Porifera	Demospongiae	Dictyoceratida	Irciniidae	Sarcotragus	SPECIES	Greece	GR	Voreioanatoliko akro kritis: dionysades, elasa kai chersonisos sidero (akra mavro mouri, vai, akra plakas) kai thalassia zoni	UTM	431717.18	3898929.62	Marine	Natura_2000_SDF_OIS	Native	NATURA 2000 Standard Data Form 2019 Voreioanatoliko Akro Kritis	Occurrence
5608150	urn:catalog:ImPrEco:species:0309	Scutellaria sieberi Benth.	Plantae	Tracheophyta	Magnoliopsida	Lamiales	Lamiaceae	Scutellaria	SPECIES	Greece	GR	Voreioanatoliko akro kritis: dionysades, elasa kai chersonisos sidero (akra mavro mouri, vai, akra plakas) kai thalassia zoni	UTM	431717.18	3898929.62	Shady, humid rock crevices, rubble, on limestone	Natura_2000_SDF_OIS	Native	NATURA 2000 Standard Data Form 2019 Voreioanatoliko Akro Kritis	Occurrence
6076785	urn:catalog:ImPrEco:species:0310	Serratula cichoracea subsp. cretica Turrill, 1958	Plantae	Tracheophyta	Magnoliopsida	Asterales	Asteraceae	Serratula	SUBSPECIES	Greece	GR	Voreioanatoliko akro kritis: dionysades, elasa kai chersonisos sidero (akra mavro mouri, vai, akra plakas) kai thalassia zoni	UTM	431717.18	3898929.62	Rocks, Pine forests	Natura_2000_SDF_OIS	Native	NATURA 2000 Standard Data Form 2019 Voreioanatoliko Akro Kritis	Occurrence
7777422	urn:catalog:ImPrEco:species:0311	Seseli gummiferum subsp. crithmifolium (DC.) P.H.Davis	Plantae	Tracheophyta	Magnoliopsida	Apiales	Apiaceae	Seseli	SUBSPECIES	Greece	GR	Voreioanatoliko akro kritis: dionysades, elasa kai chersonisos sidero (akra mavro mouri, vai, akra plakas) kai thalassia zoni	UTM	431717.18	3898929.62	Rock crevices	Natura_2000_SDF_OIS	Native	NATURA 2000 Standard Data Form 2019 Voreioanatoliko Akro Kritis	Occurrence
2390262	urn:catalog:ImPrEco:species:0312	Siganus luridus (Ruppell, 1829)	Animalia	Chordata	Actinopterygii	Perciformes	Siganidae	Siganus	SPECIES	Greece	GR	Voreioanatoliko akro kritis: dionysades, elasa kai chersonisos sidero (akra mavro mouri, vai, akra plakas) kai thalassia zoni	UTM	431717.18	3898929.62	Marine	Natura_2000_SDF_OIS	Alien	NATURA 2000 Standard Data Form 2019 Voreioanatoliko Akro Kritis	Occurrence
2390185	urn:catalog:ImPrEco:species:0313	Siganus rivulatus Forsskal, 1775	Animalia	Chordata	Actinopterygii	Perciformes	Siganidae	Siganus	SPECIES	Greece	GR	Voreioanatoliko akro kritis: dionysades, elasa kai chersonisos sidero (akra mavro mouri, vai, akra plakas) kai thalassia zoni	UTM	431717.18	3898929.62	Marine	Natura_2000_SDF_OIS	Alien	NATURA 2000 Standard Data Form 2019 Voreioanatoliko Akro Kritis	Occurrence
8180112	urn:catalog:ImPrEco:species:0314	Silene fabaria Sibth. & Sm.	Plantae	Tracheophyta	Magnoliopsida	Caryophyllales	Caryophyllaceae	Silene	SPECIES	Greece	GR	Voreioanatoliko akro kritis: dionysades, elasa kai chersonisos sidero (akra mavro mouri, vai, akra plakas) kai thalassia zoni	UTM	431717.18	3898929.62	Calcareous rocks	Natura_2000_SDF_OIS	Native	NATURA 2000 Standard Data Form 2019 Voreioanatoliko Akro Kritis	Occurrence
2393905	urn:catalog:ImPrEco:species:0315	Sparisoma cretense (Linnaeus, 1758)	Animalia	Chordata	Actinopterygii	Perciformes	Scaridae	Sparisoma	SPECIES	Greece	GR	Voreioanatoliko akro kritis: dionysades, elasa kai chersonisos sidero (akra mavro mouri, vai, akra plakas) kai thalassia zoni	UTM	431717.18	3898929.62	Marine	Natura_2000_SDF_OIS	Native	NATURA 2000 Standard Data Form 2019 Voreioanatoliko Akro Kritis	Occurrence
2278896	urn:catalog:ImPrEco:species:0316	Sphaerechinus granularis (Lamarck, 1816)	Animalia	Echinodermata	Echinoidea	Camarodonta	Toxopneustidae	Sphaerechinus	SPECIES	Greece	GR	Voreioanatoliko akro kritis: dionysades, elasa kai chersonisos sidero (akra mavro mouri, vai, akra plakas) kai thalassia zoni	UTM	431717.18	3898929.62	Marine	Natura_2000_SDF_OIS	Native	NATURA 2000 Standard Data Form 2019 Voreioanatoliko Akro Kritis	Occurrence
3903272	urn:catalog:ImPrEco:species:0317	Stachys spinosa L.	Plantae	Tracheophyta	Magnoliopsida	Lamiales	Lamiaceae	Stachys	SPECIES	Greece	GR	Voreioanatoliko akro kritis: dionysades, elasa kai chersonisos sidero (akra mavro mouri, vai, akra plakas) kai thalassia zoni	UTM	431717.18	3898929.62	Phrygana, Fallow land, Coasts	Natura_2000_SDF_OIS	Native	NATURA 2000 Standard Data Form 2019 Voreioanatoliko Akro Kritis	Occurrence
4341995	urn:catalog:ImPrEco:species:0318	Synaptula reciprocans (Forsskal, 1775)	Animalia	Echinodermata	Holothuroidea	Apodida	Synaptidae	Synaptula	SPECIES	Greece	GR	Voreioanatoliko akro kritis: dionysades, elasa kai chersonisos sidero (akra mavro mouri, vai, akra plakas) kai thalassia zoni	UTM	431717.18	3898929.62	Marine	Natura_2000_SDF_OIS	Alien	NATURA 2000 Standard Data Form 2019 Voreioanatoliko Akro Kritis	Occurrence
2655628	urn:catalog:ImPrEco:species:0319	Tenarea tortuosa (Esper) M.Lemoine, 1910	Plantae	Rhodophyta	Florideophyceae	Corallinales	Corallinaceae	Tenarea	SPECIES	Greece	GR	Voreioanatoliko akro kritis: dionysades, elasa kai chersonisos sidero (akra mavro mouri, vai, akra plakas) kai thalassia zoni	UTM	431717.18	3898929.62	Marine	Natura_2000_SDF_OIS	Native	NATURA 2000 Standard Data Form 2019 Voreioanatoliko Akro Kritis	Occurrence
7722399	urn:catalog:ImPrEco:species:0320	Teucrium alpestre Sibth. & Sm.	Plantae	Tracheophyta	Magnoliopsida	Lamiales	Lamiaceae	Teucrium	SPECIES	Greece	GR	Voreioanatoliko akro kritis: dionysades, elasa kai chersonisos sidero (akra mavro mouri, vai, akra plakas) kai thalassia zoni	UTM	431717.18	3898929.62	Calcareous rock crevices, Phrygana, Clayous surfaces	Natura_2000_SDF_OIS	Native	NATURA 2000 Standard Data Form 2019 Voreioanatoliko Akro Kritis	Occurrence
3898255	urn:catalog:ImPrEco:species:0321	Teucrium brevifolium Schreb.	Plantae	Tracheophyta	Magnoliopsida	Lamiales	Lamiaceae	Teucrium	SPECIES	Greece	GR	Voreioanatoliko akro kritis: dionysades, elasa kai chersonisos sidero (akra mavro mouri, vai, akra plakas) kai thalassia zoni	UTM	431717.18	3898929.62	Phrygana, Rock crevices	Natura_2000_SDF_OIS	Native	NATURA 2000 Standard Data Form 2019 Voreioanatoliko Akro Kritis	Occurrence
2654483	urn:catalog:ImPrEco:species:0322	Titanoderma Nageli, 1858	Plantae	Rhodophyta	Florideophyceae	Corallinales	Corallinaceae	Titanoderma	GENUS	Greece	GR	Voreioanatoliko akro kritis: dionysades, elasa kai chersonisos sidero (akra mavro mouri, vai, akra plakas) kai thalassia zoni	UTM	431717.18	3898929.62	Marine	Natura_2000_SDF_OIS	Native	NATURA 2000 Standard Data Form 2019 Voreioanatoliko Akro Kritis	Occurrence
5276390	urn:catalog:ImPrEco:species:0323	Lithophyllum byssoides (Lamarck) Foslie	Plantae	Rhodophyta	Florideophyceae	Corallinales	Corallinaceae	Lithophyllum	SPECIES	Greece	GR	Voreioanatoliko akro kritis: dionysades, elasa kai chersonisos sidero (akra mavro mouri, vai, akra plakas) kai thalassia zoni	UTM	431717.18	3898929.62	Marine	Natura_2000_SDF_OIS	Native	NATURA 2000 Standard Data Form 2019 Voreioanatoliko Akro Kritis	Occurrence
2300446	urn:catalog:ImPrEco:species:0324	Tonna galea (Linnaeus, 1758)	Animalia	Mollusca	Gastropoda	Littorinimorpha	Tonnidae	Tonna	SPECIES	Greece	GR	Voreioanatoliko akro kritis: dionysades, elasa kai chersonisos sidero (akra mavro mouri, vai, akra plakas) kai thalassia zoni	UTM	431717.18	3898929.62	Marine	Natura_2000_SDF_OIS	Native	NATURA 2000 Standard Data Form 2019 Voreioanatoliko Akro Kritis	Occurrence
2407271	urn:catalog:ImPrEco:species:0325	Torquigener flavimaculosus Hardy & Randall, 1983	Animalia	Chordata	Actinopterygii	Tetraodontiformes	Tetraodontidae	Torquigener	SPECIES	Greece	GR	Voreioanatoliko akro kritis: dionysades, elasa kai chersonisos sidero (akra mavro mouri, vai, akra plakas) kai thalassia zoni	UTM	431717.18	3898929.62	Marine	Natura_2000_SDF_OIS	Alien	NATURA 2000 Standard Data Form 2019 Voreioanatoliko Akro Kritis	Occurrence
5360520	urn:catalog:ImPrEco:species:0326	Trigonella rechingeri Sirj.	Plantae	Tracheophyta	Magnoliopsida	Fabales	Fabaceae	Trigonella	SPECIES	Greece	GR	Voreioanatoliko akro kritis: dionysades, elasa kai chersonisos sidero (akra mavro mouri, vai, akra plakas) kai thalassia zoni	UTM	431717.18	3898929.62	Rocky coasts by the sea (Dyonissades islets)	Natura_2000_SDF_OIS	Native	NATURA 2000 Standard Data Form 2019 Voreioanatoliko Akro Kritis	Occurrence
5299451	urn:catalog:ImPrEco:species:0327	Tulipa cretica Boiss. & Heldr.	Plantae	Tracheophyta	Liliopsida	Liliales	Liliaceae	Tulipa	SPECIES	Greece	GR	Voreioanatoliko akro kritis: dionysades, elasa kai chersonisos sidero (akra mavro mouri, vai, akra plakas) kai thalassia zoni	UTM	431717.18	3898929.62	Phrygana, Rocks, Screes	Natura_2000_SDF_OIS	Native	NATURA 2000 Standard Data Form 2019 Voreioanatoliko Akro Kritis	Occurrence
5299458	urn:catalog:ImPrEco:species:0328	Tulipa saxatilis Sieber ex Spreng.	Plantae	Tracheophyta	Liliopsida	Liliales	Liliaceae	Tulipa	SPECIES	Greece	GR	Voreioanatoliko akro kritis: dionysades, elasa kai chersonisos sidero (akra mavro mouri, vai, akra plakas) kai thalassia zoni	UTM	431717.18	3898929.62	Cliffs, Screes, Fields, Ruderal sites	Natura_2000_SDF_OIS	Native	NATURA 2000 Standard Data Form 2019 Voreioanatoliko Akro Kritis	Occurrence
4095113	urn:catalog:ImPrEco:species:0329	Valeriana asarifolia Dufr.	Plantae	Tracheophyta	Magnoliopsida	Dipsacales	Caprifoliaceae	Valeriana	SPECIES	Greece	GR	Voreioanatoliko akro kritis: dionysades, elasa kai chersonisos sidero (akra mavro mouri, vai, akra plakas) kai thalassia zoni	UTM	431717.18	3898929.62	Calcareous cliffs, Shady rocky corridors	Natura_2000_SDF_OIS	Native	NATURA 2000 Standard Data Form 2019 Voreioanatoliko Akro Kritis	Occurrence
5665107	urn:catalog:ImPrEco:species:0330	Viola scorpiuroides Coss.	Plantae	Tracheophyta	Magnoliopsida	Malpighiales	Violaceae	Viola	SPECIES	Greece	GR	Voreioanatoliko akro kritis: dionysades, elasa kai chersonisos sidero (akra mavro mouri, vai, akra plakas) kai thalassia zoni	UTM	431717.18	3898929.62	Dry rock crevices, Rocky phrygana, On gypsum and other acidic substrates	Natura_2000_SDF_OIS	Native	NATURA 2000 Standard Data Form 2019 Voreioanatoliko Akro Kritis	Occurrence
2383057	urn:catalog:ImPrEco:species:0331	Xyrichtys novacula (Linnaeus, 1758)	Animalia	Chordata	Actinopterygii	Perciformes	Labridae	Xyrichtys	SPECIES	Greece	GR	Voreioanatoliko akro kritis: dionysades, elasa kai chersonisos sidero (akra mavro mouri, vai, akra plakas) kai thalassia zoni	UTM	431717.18	3898929.62	Marine	Natura_2000_SDF_OIS	Native	NATURA 2000 Standard Data Form 2019 Voreioanatoliko Akro Kritis	Occurrence
5212973	urn:catalog:ImPrEco:species:0332	Anguilla anguilla (Linnaeus, 1758)	Animalia	Chordata	Actinopterygii	Anguilliformes	Anguillidae	Anguilla	SPECIES	Italy	IT	Aquatina di Frigole	UTM	268174.96	4483416.83	Freshwaters, Marine	Natura_2000	Native	Rossi and Corbari 1982 Analisi biologica del pescato del lago di Acquatina	Occurrence
2348104	urn:catalog:ImPrEco:species:0333	Aphanius fasciatus (Valenciennes, 1821)	Animalia	Chordata	Actinopterygii	Cyprinodontiformes	Cyprinodontidae	Aphanius	SPECIES	Italy	IT	Aquatina di Frigole	UTM	268174.96	4483416.83	Coastal lagoon, Marine	Natura_2000	Native	De Mitri 2004 Pesci e crostacei decapodi del bacino di Acquatina	Occurrence
2411944	urn:catalog:ImPrEco:species:0334	Atherina boyeri Risso, 1810	Animalia	Chordata	Actinopterygii	Atheriniformes	Atherinidae	Atherina	SPECIES	Italy	IT	Aquatina di Frigole	UTM	268174.96	4483416.83	Coastal lagoon, Marine	Natura_2000	Native	Rossi and Corbari 1982 Analisi biologica del pescato del lago di Acquatina	Occurrence
2336776	urn:catalog:ImPrEco:species:0335	Trigla lucerna Linnaeus, 1758	Animalia	Chordata	Actinopterygii	Scorpaeniformes	Triglidae	Trigla	SPECIES	Italy	IT	Aquatina di Frigole	UTM	268174.96	4483416.83	Marine	Natura_2000	Native	De Mitri 2004 Pesci e crostacei decapodi del bacino di Acquatina	Occurrence
2400762	urn:catalog:ImPrEco:species:0336	Liza aurata (Risso, 1810)	Animalia	Chordata	Actinopterygii	Mugiliformes	Mugilidae	Liza	SPECIES	Italy	IT	Aquatina di Frigole	UTM	268174.96	4483416.83	Freshwaters, Marine	Natura_2000	Native	Rossi and Corbari 1982 Analisi biologica del pescato del lago di Acquatina	Occurrence
2400863	urn:catalog:ImPrEco:species:0337	Chelon labrosus (Risso, 1827)	Animalia	Chordata	Actinopterygii	Mugiliformes	Mugilidae	Chelon	SPECIES	Italy	IT	Aquatina di Frigole	UTM	268174.96	4483416.83	Coastal lagoon, Marine	Natura_2000	Native	Rossi and Corbari 1982 Analisi biologica del pescato del lago di Acquatina	Occurrence
2400718	urn:catalog:ImPrEco:species:0338	Liza ramada (Risso, 1827)	Animalia	Chordata	Actinopterygii	Mugiliformes	Mugilidae	Liza	SPECIES	Italy	IT	Aquatina di Frigole	UTM	268174.96	4483416.83	Coastal lagoon, Freshwaters, Marine	Natura_2000	Native	Maci and Basset 2009 Composition, structural characteristics and temporal patterns of fish assemblages in non-tidal Mediterranean lagoons: A case study	Occurrence
2400714	urn:catalog:ImPrEco:species:0339	Liza saliens (Risso, 1810)	Animalia	Chordata	Actinopterygii	Mugiliformes	Mugilidae	Liza	SPECIES	Italy	IT	Aquatina di Frigole	UTM	268174.96	4483416.83	Marine	Natura_2000	Native	Rossi and Corbari 1982 Analisi biologica del pescato del lago di Acquatina	Occurrence
5328492	urn:catalog:ImPrEco:species:0340	Cymodocea nodosa Asch.	Plantae	Tracheophyta	Liliopsida	Alismatales	Cymodoceaceae	Cymodocea	SPECIES	Italy	IT	Aquatina di Frigole	UTM	268174.96	4483416.83	Coastal lagoon, Marine	Natura_2000	Native	Cappello et al 2005 Acquatina Lake	Occurrence
2392679	urn:catalog:ImPrEco:species:0341	Dentex dentex (Linnaeus, 1758)	Animalia	Chordata	Actinopterygii	Perciformes	Sparidae	Dentex	SPECIES	Italy	IT	Aquatina di Frigole	UTM	268174.96	4483416.83	Coastal lagoon, Marine	Natura_2000	Native	De Mitri 2004 Pesci e crostacei decapodi del bacino di Acquatina	Occurrence
2394622	urn:catalog:ImPrEco:species:0342	Dicentrarchus labrax (Linnaeus, 1758)	Animalia	Chordata	Actinopterygii	Perciformes	Moronidae	Dicentrarchus	SPECIES	Italy	IT	Aquatina di Frigole	UTM	268174.96	4483416.83	Coastal lagoon, Marine	Natura_2000	Native	Rossi and Corbari 1982 Analisi biologica del pescato del lago di Acquatina	Occurrence
5210983	urn:catalog:ImPrEco:species:0343	Diplodus annularis (Linnaeus, 1758)	Animalia	Chordata	Actinopterygii	Perciformes	Sparidae	Diplodus	SPECIES	Italy	IT	Aquatina di Frigole	UTM	268174.96	4483416.83	Coastal lagoon, Marine	Natura_2000	Native	De Mitri 2004 Pesci e crostacei decapodi del bacino di Acquatina	Occurrence
5210968	urn:catalog:ImPrEco:species:0344	Diplodus sargus (Linnaeus, 1758)	Animalia	Chordata	Actinopterygii	Perciformes	Sparidae	Diplodus	SPECIES	Italy	IT	Aquatina di Frigole	UTM	268174.96	4483416.83	Coastal lagoon, Marine	Natura_2000	Native	De Mitri 2004 Pesci e crostacei decapodi del bacino di Acquatina	Occurrence
5210979	urn:catalog:ImPrEco:species:0345	Diplodus vulgaris (Geoffroy Saint-Hilaire, 1817)	Animalia	Chordata	Actinopterygii	Perciformes	Sparidae	Diplodus	SPECIES	Italy	IT	Aquatina di Frigole	UTM	268174.96	4483416.83	Coastal lagoon, Marine	Natura_2000	Native	Rossi and Corbari 1982 Analisi biologica del pescato del lago di Acquatina	Occurrence
2414031	urn:catalog:ImPrEco:species:0346	Engraulis encrasicolus (Linnaeus, 1758)	Animalia	Chordata	Actinopterygii	Clupeiformes	Engraulidae	Engraulis	SPECIES	Italy	IT	Aquatina di Frigole	UTM	268174.96	4483416.83	Coastal lagoon, Marine	Natura_2000	Native	Maci and Basset 2009 Composition, structural characteristics and temporal patterns of fish assemblages in non-tidal Mediterranean lagoons: A case study	Occurrence
2375526	urn:catalog:ImPrEco:species:0347	Gobius niger Linnaeus, 1758	Animalia	Chordata	Actinopterygii	Perciformes	Gobiidae	Gobius	SPECIES	Italy	IT	Aquatina di Frigole	UTM	268174.96	4483416.83	Freshwaters, Marine	Natura_2000	Native	De Mitri 2004 Pesci e crostacei decapodi del bacino di Acquatina	Occurrence
8196993	urn:catalog:ImPrEco:species:0348	Gobius paganellus Linnaeus, 1758	Animalia	Chordata	Actinopterygii	Perciformes	Gobiidae	Gobius	SPECIES	Italy	IT	Aquatina di Frigole	UTM	268174.96	4483416.83	Freshwaters, Marine	Natura_2000	Native	De Mitri 2004 Pesci e crostacei decapodi del bacino di Acquatina	Occurrence
2391092	urn:catalog:ImPrEco:species:0349	Lichia amia (Linnaeus, 1758)	Animalia	Chordata	Actinopterygii	Perciformes	Carangidae	Lichia	SPECIES	Italy	IT	Aquatina di Frigole	UTM	268174.96	4483416.83	Marine	Natura_2000	Native	De Mitri 2004 Pesci e crostacei decapodi del bacino di Acquatina	Occurrence
8189568	urn:catalog:ImPrEco:species:0350	Mugil cephalus Linnaeus, 1758	Animalia	Chordata	Actinopterygii	Mugiliformes	Mugilidae	Mugil	SPECIES	Italy	IT	Aquatina di Frigole	UTM	268174.96	4483416.83	Freshwaters, Marine	Natura_2000	Native	Rossi and Corbari 1982 Analisi biologica del pescato del lago di Acquatina	Occurrence
4284897	urn:catalog:ImPrEco:species:0351	Mullus barbatus Linnaeus, 1758	Animalia	Chordata	Actinopterygii	Perciformes	Mullidae	Mullus	SPECIES	Italy	IT	Aquatina di Frigole	UTM	268174.96	4483416.83	Coastal lagoon, Marine	Natura_2000	Native	Rossi and Corbari 1982 Analisi biologica del pescato del lago di Acquatina	Occurrence
4374731	urn:catalog:ImPrEco:species:0352	Pinna nobilis Linnaeus, 1758	Animalia	Mollusca	Bivalvia	Ostreida	Pinnidae	Pinna	SPECIES	Italy	IT	Aquatina di Frigole	UTM	268174.96	4483416.83	Coastal lagoon, Marine	Natura_2000	Native	Personal observation	Occurrence
2379295	urn:catalog:ImPrEco:species:0353	Pomatoschistus marmoratus (Risso, 1810)	Animalia	Chordata	Actinopterygii	Perciformes	Gobiidae	Pomatoschistus	SPECIES	Italy	IT	Aquatina di Frigole	UTM	268174.96	4483416.83	Coastal lagoon, Marine	Natura_2000	Native	Maci and Basset 2009 Composition, structural characteristics and temporal patterns of fish assemblages in non-tidal Mediterranean lagoons: A case study	Occurrence
5328663	urn:catalog:ImPrEco:species:0354	Posidonia oceanica Delile	Plantae	Tracheophyta	Liliopsida	Alismatales	Posidoniaceae	Posidonia	SPECIES	Italy	IT	Aquatina di Frigole	UTM	268174.96	4483416.83	Coastal lagoon, Marine	Natura_2000	Native	Maci and Basset 2009 Composition, structural characteristics and temporal patterns of fish assemblages in non-tidal Mediterranean lagoons: A case study	Occurrence
2395332	urn:catalog:ImPrEco:species:0355	Lipophrys pavo (Risso, 1810)	Animalia	Chordata	Actinopterygii	Perciformes	Blenniidae	Lipophrys	SPECIES	Italy	IT	Aquatina di Frigole	UTM	268174.96	4483416.83	Marine	Natura_2000	Native	De Mitri 2004 Pesci e crostacei decapodi del bacino di Acquatina	Occurrence
2334600	urn:catalog:ImPrEco:species:0356	Scorpaena porcus Linnaeus, 1758	Animalia	Chordata	Actinopterygii	Scorpaeniformes	Scorpaenidae	Scorpaena	SPECIES	Italy	IT	Aquatina di Frigole	UTM	268174.96	4483416.83	Marine	Natura_2000	Native	De Mitri 2004 Pesci e crostacei decapodi del bacino di Acquatina	Occurrence
2388714	urn:catalog:ImPrEco:species:0357	Serranus scriba (Linnaeus, 1758)	Animalia	Chordata	Actinopterygii	Perciformes	Serranidae	Serranus	SPECIES	Italy	IT	Aquatina di Frigole	UTM	268174.96	4483416.83	Marine	Natura_2000	Native	De Mitri 2004 Pesci e crostacei decapodi del bacino di Acquatina	Occurrence
5214139	urn:catalog:ImPrEco:species:0358	Solea solea (Linnaeus, 1758)	Animalia	Chordata	Actinopterygii	Pleuronectiformes	Soleidae	Solea	SPECIES	Italy	IT	Aquatina di Frigole	UTM	268174.96	4483416.83	Coastal lagoon, Marine	Natura_2000	Native	Maci and Basset 2009 Composition, structural characteristics and temporal patterns of fish assemblages in non-tidal Mediterranean lagoons: A case study	Occurrence
2392508	urn:catalog:ImPrEco:species:0359	Sparus aurata Linnaeus, 1758	Animalia	Chordata	Actinopterygii	Perciformes	Sparidae	Sparus	SPECIES	Italy	IT	Aquatina di Frigole	UTM	268174.96	4483416.83	Coastal lagoon, Marine	Natura_2000	Native	Maci and Basset 2009 Composition, structural characteristics and temporal patterns of fish assemblages in non-tidal Mediterranean lagoons: A case study	Occurrence
2332927	urn:catalog:ImPrEco:species:0360	Syngnathus acus Linnaeus, 1758	Animalia	Chordata	Actinopterygii	Syngnathiformes	Syngnathidae	Syngnathus	SPECIES	Italy	IT	Aquatina di Frigole	UTM	268174.96	4483416.83	Marine	Natura_2000	Native	Rossi and Corbari 1982 Analisi biologica del pescato del lago di Acquatina	Occurrence
2399669	urn:catalog:ImPrEco:species:0361	Umbrina cirrosa (Linnaeus, 1758)	Animalia	Chordata	Actinopterygii	Perciformes	Sciaenidae	Umbrina	SPECIES	Italy	IT	Aquatina di Frigole	UTM	268174.96	4483416.83	Marine	Natura_2000	Native	De Mitri 2004 Pesci e crostacei decapodi del bacino di Acquatina	Occurrence
2375885	urn:catalog:ImPrEco:species:0362	Zosterisessor ophiocephalus (Pallas, 1814)	Animalia	Chordata	Actinopterygii	Perciformes	Gobiidae	Zosterisessor	SPECIES	Italy	IT	Aquatina di Frigole	UTM	268174.96	4483416.83	Coastal lagoon, Marine	Natura_2000	Native	Maci and Basset 2009 Composition, structural characteristics and temporal patterns of fish assemblages in non-tidal Mediterranean lagoons: A case study	Occurrence
2475532	urn:catalog:ImPrEco:species:0363	Alcedo atthis (Linnaeus, 1758)	Animalia	Chordata	Aves	Coraciiformes	Alcedinidae	Alcedo	SPECIES	Italy	IT	Bosco Nordio	UTM	284689.43	5000483.26	Freshwaters	Natura_2000	Native	NATURA 2000 Standard Data Form 2019 Bosco Nordio	Occurrence
2808330	urn:catalog:ImPrEco:species:0364	Anacamptis pyramidalis Rich.	Plantae	Tracheophyta	Liliopsida	Asparagales	Orchidaceae	Anacamptis	SPECIES	Italy	IT	Bosco Nordio	UTM	284689.43	5000483.26	Land	Natura_2000	Native	Bragato 2016 Studio dell'habitat 2130 Dune costiere fisse a vegetazione erbacea (Dune grigie) nel SIC IT 3250032 Bosco Nordio	Occurrence
9761484	urn:catalog:ImPrEco:species:0365	Anas platyrhynchos Linnaeus, 1758	Animalia	Chordata	Aves	Anseriformes	Anatidae	Anas	SPECIES	Italy	IT	Bosco Nordio	UTM	284689.43	5000483.26	Freshwaters	Natura_2000	Native	AdriaWet 2000 Project Report 2014	Occurrence
2437761	urn:catalog:ImPrEco:species:0366	Apodemus agrarius (Pallas, 1771)	Animalia	Chordata	Mammalia	Rodentia	Muridae	Apodemus	SPECIES	Italy	IT	Bosco Nordio	UTM	284689.43	5000483.26	Land	Natura_2000	Native	Spada et al 2017 Indagine sulla teriofauna presente nella R.N.I. di Bosco Nordio	Occurrence
2437760	urn:catalog:ImPrEco:species:0367	Apodemus sylvaticus (Linnaeus, 1758)	Animalia	Chordata	Mammalia	Rodentia	Muridae	Apodemus	SPECIES	Italy	IT	Bosco Nordio	UTM	284689.43	5000483.26	Land	Natura_2000	Native	Spada et al 2017 Indagine sulla teriofauna presente nella R.N.I. di Bosco Nordio	Occurrence
5228676	urn:catalog:ImPrEco:species:0368	Apus apus (Linnaeus, 1758)	Animalia	Chordata	Aves	Apodiformes	Apodidae	Apus	SPECIES	Italy	IT	Bosco Nordio	UTM	284689.43	5000483.26	Land	Natura_2000	Native	AdriaWet 2000 Project Report 2014	Occurrence
9797180	urn:catalog:ImPrEco:species:0369	Ardea cinerea Linnaeus, 1758	Animalia	Chordata	Aves	Pelecaniformes	Ardeidae	Ardea	SPECIES	Italy	IT	Bosco Nordio	UTM	284689.43	5000483.26	Land	Natura_2000	Native	AdriaWet 2000 Project Report 2014	Occurrence
2480934	urn:catalog:ImPrEco:species:0370	Ardea purpurea Linnaeus, 1766	Animalia	Chordata	Aves	Pelecaniformes	Ardeidae	Ardea	SPECIES	Italy	IT	Bosco Nordio	UTM	284689.43	5000483.26	Freshwaters	Natura_2000	Native	NATURA 2000 Standard Data Form 2019 Bosco Nordio	Occurrence
3121461	urn:catalog:ImPrEco:species:0371	Artemisia campestris L.	Plantae	Tracheophyta	Magnoliopsida	Asterales	Asteraceae	Artemisia	SPECIES	Italy	IT	Bosco Nordio	UTM	284689.43	5000483.26	Land	Natura_2000	Native	Veneto Agricoltura 2010 Piano di Gestione del Sito Natura 2000 Bosco Nordio	Occurrence
5220126	urn:catalog:ImPrEco:species:0372	Capreolus capreolus (Linnaeus, 1758)	Animalia	Chordata	Mammalia	Artiodactyla	Cervidae	Capreolus	SPECIES	Italy	IT	Bosco Nordio	UTM	284689.43	5000483.26	Freshwaters, Land	Natura_2000	Native	Personal observation	Occurrence
2494686	urn:catalog:ImPrEco:species:0373	Carduelis carduelis (Linnaeus, 1758)	Animalia	Chordata	Aves	Passeriformes	Fringillidae	Carduelis	SPECIES	Italy	IT	Bosco Nordio	UTM	284689.43	5000483.26	Land	Natura_2000	Native	AdriaWet 2000 Project Report 2014	Occurrence
2480482	urn:catalog:ImPrEco:species:0374	Circus aeruginosus (Linnaeus, 1758)	Animalia	Chordata	Aves	Accipitriformes	Accipitridae	Circus	SPECIES	Italy	IT	Bosco Nordio	UTM	284689.43	5000483.26	Land	Natura_2000	Native	AdriaWet 2000 Project Report 2014	Occurrence
7788478	urn:catalog:ImPrEco:species:0375	Cladonia convoluta (Lam.) Anders	Fungi	Ascomycota	Lecanoromycetes	Lecanorales	Cladoniaceae	Cladonia	SPECIES	Italy	IT	Bosco Nordio	UTM	284689.43	5000483.26	Land	Natura_2000	Native	Bragato 2016 Studio dell'habitat 2130 Dune costiere fisse a vegetazione erbacea (Dune grigie) nel SIC IT 3250032 Bosco Nordio	Occurrence
7246697	urn:catalog:ImPrEco:species:0376	Cladonia rangiformis Hoffm.	Fungi	Ascomycota	Lecanoromycetes	Lecanorales	Cladoniaceae	Cladonia	SPECIES	Italy	IT	Bosco Nordio	UTM	284689.43	5000483.26	Land	Natura_2000	Native	Bragato 2016 Studio dell'habitat 2130 Dune costiere fisse a vegetazione erbacea (Dune grigie) nel SIC IT 3250032 Bosco Nordio	Occurrence
2482515	urn:catalog:ImPrEco:species:0377	Corvus cornix Linnaeus, 1758	Animalia	Chordata	Aves	Passeriformes	Corvidae	Corvus	SPECIES	Italy	IT	Bosco Nordio	UTM	284689.43	5000483.26	Land	Natura_2000	Native	AdriaWet 2000 Project Report 2014	Occurrence
2474156	urn:catalog:ImPrEco:species:0378	Coturnix coturnix (Linnaeus, 1758)	Animalia	Chordata	Aves	Galliformes	Phasianidae	Coturnix	SPECIES	Italy	IT	Bosco Nordio	UTM	284689.43	5000483.26	Land	Natura_2000	Native	AdriaWet 2000 Project Report 2014	Occurrence
5231918	urn:catalog:ImPrEco:species:0379	Cuculus canorus Linnaeus, 1758	Animalia	Chordata	Aves	Cuculiformes	Cuculidae	Cuculus	SPECIES	Italy	IT	Bosco Nordio	UTM	284689.43	5000483.26	Land	Natura_2000	Native	AdriaWet 2000 Project Report 2014	Occurrence
4286975	urn:catalog:ImPrEco:species:0380	Cyprinus carpio Linnaeus, 1758	Animalia	Chordata	Actinopterygii	Cypriniformes	Cyprinidae	Cyprinus	SPECIES	Italy	IT	Bosco Nordio	UTM	284689.43	5000483.26	Freshwaters	Natura_2000	Alien	Personal observation	Occurrence
5220136	urn:catalog:ImPrEco:species:0381	Dama dama (Linnaeus, 1758)	Animalia	Chordata	Mammalia	Artiodactyla	Cervidae	Dama	SPECIES	Italy	IT	Bosco Nordio	UTM	284689.43	5000483.26	Land	Natura_2000	Native	Spada et al 2017 Indagine sulla teriofauna presente nella R.N.I. di Bosco Nordio	Occurrence
2489214	urn:catalog:ImPrEco:species:0382	Delichon urbicum (Linnaeus, 1758)	Animalia	Chordata	Aves	Passeriformes	Hirundinidae	Delichon	SPECIES	Italy	IT	Bosco Nordio	UTM	284689.43	5000483.26	Land	Natura_2000	Native	AdriaWet 2000 Project Report 2014	Occurrence
2480946	urn:catalog:ImPrEco:species:0383	Egretta alba (Linnaeus, 1758)	Animalia	Chordata	Aves	Pelecaniformes	Ardeidae	Egretta	SPECIES	Italy	IT	Bosco Nordio	UTM	284689.43	5000483.26	Freshwaters	Natura_2000	Native	AdriaWet 2000 Project Report 2014	Occurrence
2480876	urn:catalog:ImPrEco:species:0384	Egretta garzetta (Linnaeus, 1766)	Animalia	Chordata	Aves	Pelecaniformes	Ardeidae	Egretta	SPECIES	Italy	IT	Bosco Nordio	UTM	284689.43	5000483.26	Freshwaters	Natura_2000	Native	NATURA 2000 Standard Data Form 2019 Bosco Nordio	Occurrence
2492462	urn:catalog:ImPrEco:species:0385	Erithacus rubecula (Linnaeus, 1758)	Animalia	Chordata	Aves	Passeriformes	Muscicapidae	Erithacus	SPECIES	Italy	IT	Bosco Nordio	UTM	284689.43	5000483.26	Land	Natura_2000	Native	AdriaWet 2000 Project Report 2014	Occurrence
9616058	urn:catalog:ImPrEco:species:0386	Falco tinnunculus Linnaeus, 1758	Animalia	Chordata	Aves	Falconiformes	Falconidae	Falco	SPECIES	Italy	IT	Bosco Nordio	UTM	284689.43	5000483.26	Land	Natura_2000	Native	AdriaWet 2000 Project Report 2014	Occurrence
2494422	urn:catalog:ImPrEco:species:0387	Fringilla coelebs Linnaeus, 1758	Animalia	Chordata	Aves	Passeriformes	Fringillidae	Fringilla	SPECIES	Italy	IT	Bosco Nordio	UTM	284689.43	5000483.26	Land	Natura_2000	Native	AdriaWet 2000 Project Report 2014	Occurrence
2474377	urn:catalog:ImPrEco:species:0388	Fulica atra Linnaeus, 1758	Animalia	Chordata	Aves	Gruiformes	Rallidae	Fulica	SPECIES	Italy	IT	Bosco Nordio	UTM	284689.43	5000483.26	Freshwaters	Natura_2000	Native	AdriaWet 2000 Project Report 2014	Occurrence
5228199	urn:catalog:ImPrEco:species:0389	Gallinula chloropus (Linnaeus, 1758)	Animalia	Chordata	Aves	Gruiformes	Rallidae	Gallinula	SPECIES	Italy	IT	Bosco Nordio	UTM	284689.43	5000483.26	Freshwaters	Natura_2000	Native	AdriaWet 2000 Project Report 2014	Occurrence
2350570	urn:catalog:ImPrEco:species:0390	Gambusia holbrooki Girard, 1859	Animalia	Chordata	Actinopterygii	Cyprinodontiformes	Poeciliidae	Gambusia	SPECIES	Italy	IT	Bosco Nordio	UTM	284689.43	5000483.26	Freshwaters	Natura_2000	Alien	Personal observation	Occurrence
2481263	urn:catalog:ImPrEco:species:0391	Gelochelidon nilotica (Gmelin, 1789)	Animalia	Chordata	Aves	Charadriiformes	Laridae	Gelochelidon	SPECIES	Italy	IT	Bosco Nordio	UTM	284689.43	5000483.26	Freshwaters	Natura_2000	Native	AdriaWet 2000 Project Report 2014	Occurrence
2458916	urn:catalog:ImPrEco:species:0392	Hierophis viridiflavus (Lacepede, 1789)	Animalia	Chordata	Reptilia	Squamata	Colubridae	Hierophis	SPECIES	Italy	IT	Bosco Nordio	UTM	284689.43	5000483.26	Land	Natura_2000	Native	Pellitteri et al 2003 L erpetofauna della riserva naturale integrale di Bosco Nordio	Occurrence
5324944	urn:catalog:ImPrEco:species:0393	Himantoglossum adriaticum H.Baumann	Plantae	Tracheophyta	Liliopsida	Asparagales	Orchidaceae	Himantoglossum	SPECIES	Italy	IT	Bosco Nordio	UTM	284689.43	5000483.26	Land	Natura_2000	Native	Veneto Agricoltura 2010 Piano di Gestione del Sito Natura 2000 Bosco Nordio	Occurrence
9515886	urn:catalog:ImPrEco:species:0394	Hirundo rustica Linnaeus, 1758	Animalia	Chordata	Aves	Passeriformes	Hirundinidae	Hirundo	SPECIES	Italy	IT	Bosco Nordio	UTM	284689.43	5000483.26	Land	Natura_2000	Native	AdriaWet 2000 Project Report 2014	Occurrence
6159243	urn:catalog:ImPrEco:species:0395	Lacerta bilineata Daudin, 1802	Animalia	Chordata	Reptilia	Squamata	Lacertidae	Lacerta	SPECIES	Italy	IT	Bosco Nordio	UTM	284689.43	5000483.26	Land	Natura_2000	Native	Pellitteri et al 2003 L erpetofauna della riserva naturale integrale di Bosco Nordio	Occurrence
2481181	urn:catalog:ImPrEco:species:0396	Larus cachinnans Pallas, 1811	Animalia	Chordata	Aves	Charadriiformes	Laridae	Larus	SPECIES	Italy	IT	Bosco Nordio	UTM	284689.43	5000483.26	Freshwaters	Natura_2000	Native	AdriaWet 2000 Project Report 2014	Occurrence
2481137	urn:catalog:ImPrEco:species:0397	Larus ridibundus Linnaeus, 1766	Animalia	Chordata	Aves	Charadriiformes	Laridae	Larus	SPECIES	Italy	IT	Bosco Nordio	UTM	284689.43	5000483.26	Freshwaters	Natura_2000	Native	AdriaWet 2000 Project Report 2014	Occurrence
7952072	urn:catalog:ImPrEco:species:0398	Lepus europaeus Pallas, 1778	Animalia	Chordata	Mammalia	Lagomorpha	Leporidae	Lepus	SPECIES	Italy	IT	Bosco Nordio	UTM	284689.43	5000483.26	Land	Natura_2000	Native	Spada et al 2017 Indagine sulla teriofauna presente nella R.N.I. di Bosco Nordio	Occurrence
7660710	urn:catalog:ImPrEco:species:0399	Luscinia megarhynchos C.L.Brehm, 1831	Animalia	Chordata	Aves	Passeriformes	Muscicapidae	Luscinia	SPECIES	Italy	IT	Bosco Nordio	UTM	284689.43	5000483.26	Land	Natura_2000	Native	AdriaWet 2000 Project Report 2014	Occurrence
2475443	urn:catalog:ImPrEco:species:0400	Merops apiaster Linnaeus, 1758	Animalia	Chordata	Aves	Coraciiformes	Meropidae	Merops	SPECIES	Italy	IT	Bosco Nordio	UTM	284689.43	5000483.26	Land	Natura_2000	Native	AdriaWet 2000 Project Report 2014	Occurrence
9687165	urn:catalog:ImPrEco:species:0401	Motacilla alba Linnaeus, 1758	Animalia	Chordata	Aves	Passeriformes	Motacillidae	Motacilla	SPECIES	Italy	IT	Bosco Nordio	UTM	284689.43	5000483.26	Land	Natura_2000	Native	AdriaWet 2000 Project Report 2014	Occurrence
4264680	urn:catalog:ImPrEco:species:0402	Myocastor coypus (Molina, 1782)	Animalia	Chordata	Mammalia	Rodentia	Myocastoridae	Myocastor	SPECIES	Italy	IT	Bosco Nordio	UTM	284689.43	5000483.26	Freshwaters	Natura_2000	Alien	Personal observation	Occurrence
6161347	urn:catalog:ImPrEco:species:0403	Natrix natrix (Linnaeus, 1758)	Animalia	Chordata	Reptilia	Squamata	Natricidae	Natrix	SPECIES	Italy	IT	Bosco Nordio	UTM	284689.43	5000483.26	Freshwaters, Land	Natura_2000	Native	Pellitteri et al 2003 L erpetofauna della riserva naturale integrale di Bosco Nordio	Occurrence
2480863	urn:catalog:ImPrEco:species:0404	Nycticorax nycticorax (Linnaeus, 1758)	Animalia	Chordata	Aves	Pelecaniformes	Ardeidae	Nycticorax	SPECIES	Italy	IT	Bosco Nordio	UTM	284689.43	5000483.26	Freshwaters	Natura_2000	Native	NATURA 2000 Standard Data Form 2019 Bosco Nordio	Occurrence
2488949	urn:catalog:ImPrEco:species:0405	Oriolus oriolus (Linnaeus, 1758)	Animalia	Chordata	Aves	Passeriformes	Oriolidae	Oriolus	SPECIES	Italy	IT	Bosco Nordio	UTM	284689.43	5000483.26	Land	Natura_2000	Native	AdriaWet 2000 Project Report 2014	Occurrence
8426551	urn:catalog:ImPrEco:species:0406	Passer italiae (Vieillot, 1817)	Animalia	Chordata	Aves	Passeriformes	Passeridae	Passer	SPECIES	Italy	IT	Bosco Nordio	UTM	284689.43	5000483.26	Land	Natura_2000	Native	AdriaWet 2000 Project Report 2014	Occurrence
2430567	urn:catalog:ImPrEco:species:0407	Pelobates fuscus (Laurenti, 1768)	Animalia	Chordata	Amphibia	Anura	Pelobatidae	Pelobates	SPECIES	Italy	IT	Bosco Nordio	UTM	284689.43	5000483.26	Freshwaters, Land	Natura_2000	Native	NATURA 2000 Standard Data Form 2019 Bosco Nordio	Occurrence
2481890	urn:catalog:ImPrEco:species:0408	Phalacrocorax carbo (Linnaeus, 1758)	Animalia	Chordata	Aves	Suliformes	Phalacrocoracidae	Phalacrocorax	SPECIES	Italy	IT	Bosco Nordio	UTM	284689.43	5000483.26	Freshwaters	Natura_2000	Native	AdriaWet 2000 Project Report 2014	Occurrence
2493091	urn:catalog:ImPrEco:species:0409	Phylloscopus collybita (Vieillot, 1817)	Animalia	Chordata	Aves	Passeriformes	Phylloscopidae	Phylloscopus	SPECIES	Italy	IT	Bosco Nordio	UTM	284689.43	5000483.26	Land	Natura_2000	Native	AdriaWet 2000 Project Report 2014	Occurrence
8128385	urn:catalog:ImPrEco:species:0410	Phylloscopus sibillatrix (Bechstein, 1792)	Animalia	Chordata	Aves	Passeriformes	Phylloscopidae	Phylloscopus	SPECIES	Italy	IT	Bosco Nordio	UTM	284689.43	5000483.26	Land	Natura_2000	Native	AdriaWet 2000 Project Report 2014	Occurrence
5229490	urn:catalog:ImPrEco:species:0411	Pica pica (Linnaeus, 1758)	Animalia	Chordata	Aves	Passeriformes	Corvidae	Pica	SPECIES	Italy	IT	Bosco Nordio	UTM	284689.43	5000483.26	Land	Natura_2000	Native	AdriaWet 2000 Project Report 2014	Occurrence
2478523	urn:catalog:ImPrEco:species:0412	Picus viridis Linnaeus, 1758	Animalia	Chordata	Aves	Piciformes	Picidae	Picus	SPECIES	Italy	IT	Bosco Nordio	UTM	284689.43	5000483.26	Land	Natura_2000	Native	AdriaWet 2000 Project Report 2014	Occurrence
2469233	urn:catalog:ImPrEco:species:0413	Podarcis sicula Conant & Collins, 1991	Animalia	Chordata	Reptilia	Squamata	Lacertidae	Podarcis	SPECIES	Italy	IT	Bosco Nordio	UTM	284689.43	5000483.26	Land	Natura_2000	Native	Pellitteri et al 2003 L erpetofauna della riserva naturale integrale di Bosco Nordio	Occurrence
2426788	urn:catalog:ImPrEco:species:0414	Rana latastei Boulenger, 1879	Animalia	Chordata	Amphibia	Anura	Ranidae	Rana	SPECIES	Italy	IT	Bosco Nordio	UTM	284689.43	5000483.26	Freshwaters, Land	Natura_2000	Native	NATURA 2000 Standard Data Form 2019 Bosco Nordio	Occurrence
2439261	urn:catalog:ImPrEco:species:0415	Rattus norvegicus (Berkenhout, 1769)	Animalia	Chordata	Mammalia	Rodentia	Muridae	Rattus	SPECIES	Italy	IT	Bosco Nordio	UTM	284689.43	5000483.26	Land	Natura_2000	Native	Spada et al 2017 Indagine sulla teriofauna presente nella R.N.I. di Bosco Nordio	Occurrence
6093527	urn:catalog:ImPrEco:species:0416	Regulus ignicapilla (Temminck, 1820)	Animalia	Chordata	Aves	Passeriformes	Regulidae	Regulus	SPECIES	Italy	IT	Bosco Nordio	UTM	284689.43	5000483.26	Land	Natura_2000	Native	AdriaWet 2000 Project Report 2014	Occurrence
2484596	urn:catalog:ImPrEco:species:0417	Regulus regulus (Linnaeus, 1758)	Animalia	Chordata	Aves	Passeriformes	Regulidae	Regulus	SPECIES	Italy	IT	Bosco Nordio	UTM	284689.43	5000483.26	Land	Natura_2000	Native	AdriaWet 2000 Project Report 2014	Occurrence
2769766	urn:catalog:ImPrEco:species:0418	Ruscus aculeatus L.	Plantae	Tracheophyta	Liliopsida	Asparagales	Asparagaceae	Ruscus	SPECIES	Italy	IT	Bosco Nordio	UTM	284689.43	5000483.26	Land	Natura_2000	Native	Veneto Agricoltura 2010 Piano di Gestione del Sito Natura 2000 Bosco Nordio	Occurrence
2805343	urn:catalog:ImPrEco:species:0419	Spiranthes aestivalis Rich.	Plantae	Tracheophyta	Liliopsida	Asparagales	Orchidaceae	Spiranthes	SPECIES	Italy	IT	Bosco Nordio	UTM	284689.43	5000483.26	Land	Natura_2000	Native	Veneto Agricoltura 2010 Piano di Gestione del Sito Natura 2000 Bosco Nordio	Occurrence
9367409	urn:catalog:ImPrEco:species:0420	Sterna hirundo Linnaeus, 1758	Animalia	Chordata	Aves	Charadriiformes	Laridae	Sterna	SPECIES	Italy	IT	Bosco Nordio	UTM	284689.43	5000483.26	Freshwaters	Natura_2000	Native	AdriaWet 2000 Project Report 2014	Occurrence
2495696	urn:catalog:ImPrEco:species:0421	Streptopelia decaocto (Frivaldszky, 1838)	Animalia	Chordata	Aves	Columbiformes	Columbidae	Streptopelia	SPECIES	Italy	IT	Bosco Nordio	UTM	284689.43	5000483.26	Land	Natura_2000	Native	AdriaWet 2000 Project Report 2014	Occurrence
2495708	urn:catalog:ImPrEco:species:0422	Streptopelia turtur (Linnaeus, 1758)	Animalia	Chordata	Aves	Columbiformes	Columbidae	Streptopelia	SPECIES	Italy	IT	Bosco Nordio	UTM	284689.43	5000483.26	Land	Natura_2000	Native	AdriaWet 2000 Project Report 2014	Occurrence
9809229	urn:catalog:ImPrEco:species:0423	Sturnus vulgaris Linnaeus, 1758	Animalia	Chordata	Aves	Passeriformes	Sturnidae	Sturnus	SPECIES	Italy	IT	Bosco Nordio	UTM	284689.43	5000483.26	Land	Natura_2000	Native	AdriaWet 2000 Project Report 2014	Occurrence
2492956	urn:catalog:ImPrEco:species:0424	Sylvia atricapilla (Linnaeus, 1758)	Animalia	Chordata	Aves	Passeriformes	Sylviidae	Sylvia	SPECIES	Italy	IT	Bosco Nordio	UTM	284689.43	5000483.26	Land	Natura_2000	Native	AdriaWet 2000 Project Report 2014	Occurrence
7872906	urn:catalog:ImPrEco:species:0425	Talpa europaea Linnaeus, 1758	Animalia	Chordata	Mammalia	Soricomorpha	Talpidae	Talpa	SPECIES	Italy	IT	Bosco Nordio	UTM	284689.43	5000483.26	Land	Natura_2000	Native	Spada et al 2017 Indagine sulla teriofauna presente nella R.N.I. di Bosco Nordio	Occurrence
2441454	urn:catalog:ImPrEco:species:0426	Testudo hermanni Gmelin, 1789	Animalia	Chordata	Reptilia	Testudines	Testudinidae	Testudo	SPECIES	Italy	IT	Bosco Nordio	UTM	284689.43	5000483.26	Land	Natura_2000	Native	Pellitteri et al 2003 L erpetofauna della riserva naturale integrale di Bosco Nordio	Occurrence
2443002	urn:catalog:ImPrEco:species:0427	Trachemys scripta (Thunberg In Schoepff, 1792)	Animalia	Chordata	Reptilia	Testudines	Emydidae	Trachemys	SPECIES	Italy	IT	Bosco Nordio	UTM	284689.43	5000483.26	Freshwaters, Land	Natura_2000	Alien	Personal observation	Occurrence
2431887	urn:catalog:ImPrEco:species:0428	Triturus carnifex (Laurenti, 1768)	Animalia	Chordata	Amphibia	Caudata	Salamandridae	Triturus	SPECIES	Italy	IT	Bosco Nordio	UTM	284689.43	5000483.26	Freshwaters, Land	Natura_2000	Native	NATURA 2000 Standard Data Form 2019 Bosco Nordio	Occurrence
5231438	urn:catalog:ImPrEco:species:0429	Troglodytes troglodytes (Linnaeus, 1758)	Animalia	Chordata	Aves	Passeriformes	Troglodytidae	Troglodytes	SPECIES	Italy	IT	Bosco Nordio	UTM	284689.43	5000483.26	Land	Natura_2000	Native	AdriaWet 2000 Project Report 2014	Occurrence
2490719	urn:catalog:ImPrEco:species:0430	Turdus merula Linnaeus, 1758	Animalia	Chordata	Aves	Passeriformes	Turdidae	Turdus	SPECIES	Italy	IT	Bosco Nordio	UTM	284689.43	5000483.26	Land	Natura_2000	Native	AdriaWet 2000 Project Report 2014	Occurrence
5219243	urn:catalog:ImPrEco:species:0431	Vulpes vulpes (Linnaeus, 1758)	Animalia	Chordata	Mammalia	Carnivora	Canidae	Vulpes	SPECIES	Italy	IT	Bosco Nordio	UTM	284689.43	5000483.26	Land	Natura_2000	Native	Spada et al 2017 Indagine sulla teriofauna presente nella R.N.I. di Bosco Nordio	Occurrence
2480589	urn:catalog:ImPrEco:species:0432	Accipiter gentilis (Linnaeus, 1758)	Animalia	Chordata	Aves	Accipitriformes	Accipitridae	Accipiter	SPECIES	Italy	IT	Foce dell'Isonzo, Isola della Cona	UTM	384026.67	5067596.93	Land	Natura_2000	Native	Perco et al 2015 Foce Isonzo - Lista di controllo dei vertebrati	Occurrence
2480637	urn:catalog:ImPrEco:species:0433	Accipiter nisus (Linnaeus, 1758)	Animalia	Chordata	Aves	Accipitriformes	Accipitridae	Accipiter	SPECIES	Italy	IT	Foce dell'Isonzo, Isola della Cona	UTM	384026.67	5067596.93	Land	Natura_2000	Native	Perco et al 2015 Foce Isonzo - Lista di controllo dei vertebrati	Occurrence
2493137	urn:catalog:ImPrEco:species:0434	Acrocephalus agricola (Jerdon, 1845)	Animalia	Chordata	Aves	Passeriformes	Acrocephalidae	Acrocephalus	SPECIES	Italy	IT	Foce dell'Isonzo, Isola della Cona	UTM	384026.67	5067596.93	Land	Natura_2000	Native	Perco et al 2015 Foce Isonzo - Lista di controllo dei vertebrati	Occurrence
2493128	urn:catalog:ImPrEco:species:0435	Acrocephalus arundinaceus (Linnaeus, 1758)	Animalia	Chordata	Aves	Passeriformes	Acrocephalidae	Acrocephalus	SPECIES	Italy	IT	Foce dell'Isonzo, Isola della Cona	UTM	384026.67	5067596.93	Land	Natura_2000	Native	Perco et al 2015 Foce Isonzo - Lista di controllo dei vertebrati	Occurrence
2493114	urn:catalog:ImPrEco:species:0436	Acrocephalus paludicola (Vieillot, 1817)	Animalia	Chordata	Aves	Passeriformes	Acrocephalidae	Acrocephalus	SPECIES	Italy	IT	Foce dell'Isonzo, Isola della Cona	UTM	384026.67	5067596.93	Land	Natura_2000	Native	Perco et al 2015 Foce Isonzo - Lista di controllo dei vertebrati	Occurrence
2493136	urn:catalog:ImPrEco:species:0437	Acrocephalus palustris (Bechstein, 1798)	Animalia	Chordata	Aves	Passeriformes	Acrocephalidae	Acrocephalus	SPECIES	Italy	IT	Foce dell'Isonzo, Isola della Cona	UTM	384026.67	5067596.93	Land	Natura_2000	Native	Perco et al 2015 Foce Isonzo - Lista di controllo dei vertebrati	Occurrence
2493129	urn:catalog:ImPrEco:species:0438	Acrocephalus schoenobaenus (Linnaeus, 1758)	Animalia	Chordata	Aves	Passeriformes	Acrocephalidae	Acrocephalus	SPECIES	Italy	IT	Foce dell'Isonzo, Isola della Cona	UTM	384026.67	5067596.93	Land	Natura_2000	Native	Perco et al 2015 Foce Isonzo - Lista di controllo dei vertebrati	Occurrence
2493118	urn:catalog:ImPrEco:species:0439	Acrocephalus scirpaceus (Hermann, 1804)	Animalia	Chordata	Aves	Passeriformes	Acrocephalidae	Acrocephalus	SPECIES	Italy	IT	Foce dell'Isonzo, Isola della Cona	UTM	384026.67	5067596.93	Land	Natura_2000	Native	Perco et al 2015 Foce Isonzo - Lista di controllo dei vertebrati	Occurrence
2481800	urn:catalog:ImPrEco:species:0440	Actitis hypoleucos (Linnaeus, 1758)	Animalia	Chordata	Aves	Charadriiformes	Scolopacidae	Actitis	SPECIES	Italy	IT	Foce dell'Isonzo, Isola della Cona	UTM	384026.67	5067596.93	Coastal lagoon, Freshwaters	Natura_2000	Native	Perco et al 2015 Foce Isonzo - Lista di controllo dei vertebrati	Occurrence
2495000	urn:catalog:ImPrEco:species:0441	Aegithalos caudatus (Linnaeus, 1758)	Animalia	Chordata	Aves	Passeriformes	Aegithalidae	Aegithalos	SPECIES	Italy	IT	Foce dell'Isonzo, Isola della Cona	UTM	384026.67	5067596.93	Land	Natura_2000	Native	Perco et al 2015 Foce Isonzo - Lista di controllo dei vertebrati	Occurrence
5739298	urn:catalog:ImPrEco:species:0442	Aegolius funereus (Linnaeus, 1758)	Animalia	Chordata	Aves	Strigiformes	Strigidae	Aegolius	SPECIES	Italy	IT	Foce dell'Isonzo, Isola della Cona	UTM	384026.67	5067596.93	Land	Natura_2000	Native	Perco et al 2015 Foce Isonzo - Lista di controllo dei vertebrati	Occurrence
8077224	urn:catalog:ImPrEco:species:0443	Alauda arvensis Linnaeus, 1758	Animalia	Chordata	Aves	Passeriformes	Alaudidae	Alauda	SPECIES	Italy	IT	Foce dell'Isonzo, Isola della Cona	UTM	384026.67	5067596.93	Land	Natura_2000	Native	Perco et al 2015 Foce Isonzo - Lista di controllo dei vertebrati	Occurrence
2362898	urn:catalog:ImPrEco:species:0444	Alburnus Rafinesque, 1820	Animalia	Chordata	Actinopterygii	Cypriniformes	Cyprinidae	Alburnus	GENUS	Italy	IT	Foce dell'Isonzo, Isola della Cona	UTM	384026.67	5067596.93	Freshwaters	Natura_2000	Native	Perco et al 2015 Foce Isonzo - Lista di controllo dei vertebrati	Occurrence
2412623	urn:catalog:ImPrEco:species:0445	Alosa fallax (Lacepede, 1803)	Animalia	Chordata	Actinopterygii	Clupeiformes	Clupeidae	Alosa	SPECIES	Italy	IT	Foce dell'Isonzo, Isola della Cona	UTM	384026.67	5067596.93	Coastal lagoon, Marine	Natura_2000	Native	Perco et al 2015 Foce Isonzo - Lista di controllo dei vertebrati	Occurrence
2808330	urn:catalog:ImPrEco:species:0446	Anacamptis pyramidalis Rich.	Plantae	Tracheophyta	Liliopsida	Asparagales	Orchidaceae	Anacamptis	SPECIES	Italy	IT	Foce dell'Isonzo, Isola della Cona	UTM	384026.67	5067596.93	Land	Natura_2000	Native	Riserva Naturale Regionale della Foce dell'Isonzo 2002 Elenco Floristico delle piante vascolari	Occurrence
2498073	urn:catalog:ImPrEco:species:0447	Anas discors Linnaeus, 1766	Animalia	Chordata	Aves	Anseriformes	Anatidae	Anas	SPECIES	Italy	IT	Foce dell'Isonzo, Isola della Cona	UTM	384026.67	5067596.93	Coastal lagoon, Freshwaters	Natura_2000	Native	Perco et al 2015 Foce Isonzo - Lista di controllo dei vertebrati	Occurrence
5212973	urn:catalog:ImPrEco:species:0448	Anguilla anguilla (Linnaeus, 1758)	Animalia	Chordata	Actinopterygii	Anguilliformes	Anguillidae	Anguilla	SPECIES	Italy	IT	Foce dell'Isonzo, Isola della Cona	UTM	384026.67	5067596.93	Coastal lagoon, Marine	Natura_2000	Native	Perco et al 2015 Foce Isonzo - Lista di controllo dei vertebrati	Occurrence
2468095	urn:catalog:ImPrEco:species:0449	Anguis fragilis Linnaeus, 1758	Animalia	Chordata	Reptilia	Squamata	Anguidae	Anguis	SPECIES	Italy	IT	Foce dell'Isonzo, Isola della Cona	UTM	384026.67	5067596.93	Land	Natura_2000	Native	Perco et al 2015 Foce Isonzo - Lista di controllo dei vertebrati	Occurrence
2498167	urn:catalog:ImPrEco:species:0450	Anser caerulescens (Linnaeus, 1758)	Animalia	Chordata	Aves	Anseriformes	Anatidae	Anser	SPECIES	Italy	IT	Foce dell'Isonzo, Isola della Cona	UTM	384026.67	5067596.93	Coastal lagoon	Natura_2000	Alien	Perco et al 2015 Foce Isonzo - Lista di controllo dei vertebrati	Occurrence
2490274	urn:catalog:ImPrEco:species:0451	Anthus campestris (Linnaeus, 1758)	Animalia	Chordata	Aves	Passeriformes	Motacillidae	Anthus	SPECIES	Italy	IT	Foce dell'Isonzo, Isola della Cona	UTM	384026.67	5067596.93	Land	Natura_2000	Native	Perco et al 2015 Foce Isonzo - Lista di controllo dei vertebrati	Occurrence
2490283	urn:catalog:ImPrEco:species:0452	Anthus cervinus (Pallas, 1811)	Animalia	Chordata	Aves	Passeriformes	Motacillidae	Anthus	SPECIES	Italy	IT	Foce dell'Isonzo, Isola della Cona	UTM	384026.67	5067596.93	Land	Natura_2000	Native	Perco et al 2015 Foce Isonzo - Lista di controllo dei vertebrati	Occurrence
2490266	urn:catalog:ImPrEco:species:0453	Anthus pratensis (Linnaeus, 1758)	Animalia	Chordata	Aves	Passeriformes	Motacillidae	Anthus	SPECIES	Italy	IT	Foce dell'Isonzo, Isola della Cona	UTM	384026.67	5067596.93	Land	Natura_2000	Native	Perco et al 2015 Foce Isonzo - Lista di controllo dei vertebrati	Occurrence
2490255	urn:catalog:ImPrEco:species:0454	Anthus spinoletta (Linnaeus, 1758)	Animalia	Chordata	Aves	Passeriformes	Motacillidae	Anthus	SPECIES	Italy	IT	Foce dell'Isonzo, Isola della Cona	UTM	384026.67	5067596.93	Land	Natura_2000	Native	Perco et al 2015 Foce Isonzo - Lista di controllo dei vertebrati	Occurrence
2490246	urn:catalog:ImPrEco:species:0455	Anthus trivialis (Linnaeus, 1758)	Animalia	Chordata	Aves	Passeriformes	Motacillidae	Anthus	SPECIES	Italy	IT	Foce dell'Isonzo, Isola della Cona	UTM	384026.67	5067596.93	Land	Natura_2000	Native	Perco et al 2015 Foce Isonzo - Lista di controllo dei vertebrati	Occurrence
2437761	urn:catalog:ImPrEco:species:0456	Apodemus agrarius (Pallas, 1771)	Animalia	Chordata	Mammalia	Rodentia	Muridae	Apodemus	SPECIES	Italy	IT	Foce dell'Isonzo, Isola della Cona	UTM	384026.67	5067596.93	Land	Natura_2000	Native	Perco et al 2015 Foce Isonzo - Lista di controllo dei vertebrati	Occurrence
2437760	urn:catalog:ImPrEco:species:0457	Apodemus sylvaticus (Linnaeus, 1758)	Animalia	Chordata	Mammalia	Rodentia	Muridae	Apodemus	SPECIES	Italy	IT	Foce dell'Isonzo, Isola della Cona	UTM	384026.67	5067596.93	Land	Natura_2000	Native	Perco et al 2015 Foce Isonzo - Lista di controllo dei vertebrati	Occurrence
5228676	urn:catalog:ImPrEco:species:0458	Apus apus (Linnaeus, 1758)	Animalia	Chordata	Aves	Apodiformes	Apodidae	Apus	SPECIES	Italy	IT	Foce dell'Isonzo, Isola della Cona	UTM	384026.67	5067596.93	Land	Natura_2000	Native	Perco et al 2015 Foce Isonzo - Lista di controllo dei vertebrati	Occurrence
5228684	urn:catalog:ImPrEco:species:0459	Apus melba (Linnaeus, 1758)	Animalia	Chordata	Aves	Apodiformes	Apodidae	Apus	SPECIES	Italy	IT	Foce dell'Isonzo, Isola della Cona	UTM	384026.67	5067596.93	Land	Natura_2000	Native	Perco et al 2015 Foce Isonzo - Lista di controllo dei vertebrati	Occurrence
9797180	urn:catalog:ImPrEco:species:0460	Ardea cinerea Linnaeus, 1758	Animalia	Chordata	Aves	Pelecaniformes	Ardeidae	Ardea	SPECIES	Italy	IT	Foce dell'Isonzo, Isola della Cona	UTM	384026.67	5067596.93	Coastal lagoon, Freshwaters	Natura_2000	Native	Perco et al 2015 Foce Isonzo - Lista di controllo dei vertebrati	Occurrence
2481776	urn:catalog:ImPrEco:species:0461	Arenaria interpres (Linnaeus, 1758)	Animalia	Chordata	Aves	Charadriiformes	Scolopacidae	Arenaria	SPECIES	Italy	IT	Foce dell'Isonzo, Isola della Cona	UTM	384026.67	5067596.93	Coastal lagoon, Freshwaters	Natura_2000	Native	Perco et al 2015 Foce Isonzo - Lista di controllo dei vertebrati	Occurrence
4265185	urn:catalog:ImPrEco:species:0462	Arvicola amphibius (Linnaeus, 1758)	Animalia	Chordata	Mammalia	Rodentia	Cricetidae	Arvicola	SPECIES	Italy	IT	Foce dell'Isonzo, Isola della Cona	UTM	384026.67	5067596.93	Land	Natura_2000	Native	Perco et al 2015 Foce Isonzo - Lista di controllo dei vertebrati	Occurrence
2497306	urn:catalog:ImPrEco:species:0463	Asio otus (Linnaeus, 1758)	Animalia	Chordata	Aves	Strigiformes	Strigidae	Asio	SPECIES	Italy	IT	Foce dell'Isonzo, Isola della Cona	UTM	384026.67	5067596.93	Land	Natura_2000	Native	Perco et al 2015 Foce Isonzo - Lista di controllo dei vertebrati	Occurrence
2497266	urn:catalog:ImPrEco:species:0464	Athene noctua (Scopoli, 1769)	Animalia	Chordata	Aves	Strigiformes	Strigidae	Athene	SPECIES	Italy	IT	Foce dell'Isonzo, Isola della Cona	UTM	384026.67	5067596.93	Land	Natura_2000	Native	Perco et al 2015 Foce Isonzo - Lista di controllo dei vertebrati	Occurrence
2411944	urn:catalog:ImPrEco:species:0465	Atherina boyeri Risso, 1810	Animalia	Chordata	Actinopterygii	Atheriniformes	Atherinidae	Atherina	SPECIES	Italy	IT	Foce dell'Isonzo, Isola della Cona	UTM	384026.67	5067596.93	Coastal lagoon, Marine	Natura_2000	Native	Perco et al 2015 Foce Isonzo - Lista di controllo dei vertebrati	Occurrence
2369178	urn:catalog:ImPrEco:species:0466	Belone belone (Linnaeus, 1760)	Animalia	Chordata	Actinopterygii	Beloniformes	Belonidae	Belone	SPECIES	Italy	IT	Foce dell'Isonzo, Isola della Cona	UTM	384026.67	5067596.93	Coastal lagoon, Marine	Natura_2000	Native	Perco et al 2015 Foce Isonzo - Lista di controllo dei vertebrati	Occurrence
2395324	urn:catalog:ImPrEco:species:0467	Blennius fluviatilis Rafinesque, 1810	Animalia	Chordata	Actinopterygii	Perciformes	Blenniidae	Blennius	SPECIES	Italy	IT	Foce dell'Isonzo, Isola della Cona	UTM	384026.67	5067596.93	Coastal lagoon	Natura_2000	Native	Perco et al 2015 Foce Isonzo - Lista di controllo dei vertebrati	Occurrence
2423435	urn:catalog:ImPrEco:species:0468	Bombina variegata (Linnaeus, 1758)	Animalia	Chordata	Amphibia	Anura	Bombinatoridae	Bombina	SPECIES	Italy	IT	Foce dell'Isonzo, Isola della Cona	UTM	384026.67	5067596.93	Freshwaters, Land	Natura_2000	Native	Perco et al 2015 Foce Isonzo - Lista di controllo dei vertebrati	Occurrence
2484605	urn:catalog:ImPrEco:species:0469	Bombycilla garrulus (Linnaeus, 1758)	Animalia	Chordata	Aves	Passeriformes	Bombycillidae	Bombycilla	SPECIES	Italy	IT	Foce dell'Isonzo, Isola della Cona	UTM	384026.67	5067596.93	Land	Natura_2000	Native	Perco et al 2015 Foce Isonzo - Lista di controllo dei vertebrati	Occurrence
5959092	urn:catalog:ImPrEco:species:0470	Bubo bubo (Linnaeus, 1758)	Animalia	Chordata	Aves	Strigiformes	Strigidae	Bubo	SPECIES	Italy	IT	Foce dell'Isonzo, Isola della Cona	UTM	384026.67	5067596.93	Land	Natura_2000	Native	Perco et al 2015 Foce Isonzo - Lista di controllo dei vertebrati	Occurrence
2480830	urn:catalog:ImPrEco:species:0471	Bubulcus ibis (Linnaeus, 1758)	Animalia	Chordata	Aves	Pelecaniformes	Ardeidae	Bubulcus	SPECIES	Italy	IT	Foce dell'Isonzo, Isola della Cona	UTM	384026.67	5067596.93	Coastal lagoon, Freshwaters	Natura_2000	Native	Perco et al 2015 Foce Isonzo - Lista di controllo dei vertebrati	Occurrence
5217160	urn:catalog:ImPrEco:species:0472	Bufo bufo (Linnaeus, 1758)	Animalia	Chordata	Amphibia	Anura	Bufonidae	Bufo	SPECIES	Italy	IT	Foce dell'Isonzo, Isola della Cona	UTM	384026.67	5067596.93	Freshwaters, Land	Natura_2000	Native	Perco et al 2015 Foce Isonzo - Lista di controllo dei vertebrati	Occurrence
2480537	urn:catalog:ImPrEco:species:0473	Buteo buteo (Linnaeus, 1758)	Animalia	Chordata	Aves	Accipitriformes	Accipitridae	Buteo	SPECIES	Italy	IT	Foce dell'Isonzo, Isola della Cona	UTM	384026.67	5067596.93	Land	Natura_2000	Native	Perco et al 2015 Foce Isonzo - Lista di controllo dei vertebrati	Occurrence
2480524	urn:catalog:ImPrEco:species:0474	Buteo lagopus (Pontoppidan, 1763)	Animalia	Chordata	Aves	Accipitriformes	Accipitridae	Buteo	SPECIES	Italy	IT	Foce dell'Isonzo, Isola della Cona	UTM	384026.67	5067596.93	Land	Natura_2000	Native	Perco et al 2015 Foce Isonzo - Lista di controllo dei vertebrati	Occurrence
2480564	urn:catalog:ImPrEco:species:0475	Buteo rufinus (Cretzschmar, 1829)	Animalia	Chordata	Aves	Accipitriformes	Accipitridae	Buteo	SPECIES	Italy	IT	Foce dell'Isonzo, Isola della Cona	UTM	384026.67	5067596.93	Land	Natura_2000	Native	Perco et al 2015 Foce Isonzo - Lista di controllo dei vertebrati	Occurrence
2481748	urn:catalog:ImPrEco:species:0476	Calidris alba (Pallas, 1764)	Animalia	Chordata	Aves	Charadriiformes	Scolopacidae	Calidris	SPECIES	Italy	IT	Foce dell'Isonzo, Isola della Cona	UTM	384026.67	5067596.93	Coastal lagoon, Freshwaters	Natura_2000	Native	Perco et al 2015 Foce Isonzo - Lista di controllo dei vertebrati	Occurrence
2481759	urn:catalog:ImPrEco:species:0477	Calidris alpina (Linnaeus, 1758)	Animalia	Chordata	Aves	Charadriiformes	Scolopacidae	Calidris	SPECIES	Italy	IT	Foce dell'Isonzo, Isola della Cona	UTM	384026.67	5067596.93	Coastal lagoon, Freshwaters	Natura_2000	Native	Perco et al 2015 Foce Isonzo - Lista di controllo dei vertebrati	Occurrence
2481765	urn:catalog:ImPrEco:species:0478	Calidris canutus (Linnaeus, 1758)	Animalia	Chordata	Aves	Charadriiformes	Scolopacidae	Calidris	SPECIES	Italy	IT	Foce dell'Isonzo, Isola della Cona	UTM	384026.67	5067596.93	Coastal lagoon, Freshwaters	Natura_2000	Native	Perco et al 2015 Foce Isonzo - Lista di controllo dei vertebrati	Occurrence
2481741	urn:catalog:ImPrEco:species:0479	Calidris ferruginea (Pontoppidan, 1763)	Animalia	Chordata	Aves	Charadriiformes	Scolopacidae	Calidris	SPECIES	Italy	IT	Foce dell'Isonzo, Isola della Cona	UTM	384026.67	5067596.93	Coastal lagoon, Freshwaters	Natura_2000	Native	Perco et al 2015 Foce Isonzo - Lista di controllo dei vertebrati	Occurrence
2481743	urn:catalog:ImPrEco:species:0480	Calidris maritima (Brunnich, 1764)	Animalia	Chordata	Aves	Charadriiformes	Scolopacidae	Calidris	SPECIES	Italy	IT	Foce dell'Isonzo, Isola della Cona	UTM	384026.67	5067596.93	Coastal lagoon, Freshwaters	Natura_2000	Native	Perco et al 2015 Foce Isonzo - Lista di controllo dei vertebrati	Occurrence
2481749	urn:catalog:ImPrEco:species:0481	Calidris minuta (Leisler, 1812)	Animalia	Chordata	Aves	Charadriiformes	Scolopacidae	Calidris	SPECIES	Italy	IT	Foce dell'Isonzo, Isola della Cona	UTM	384026.67	5067596.93	Coastal lagoon, Freshwaters	Natura_2000	Native	Perco et al 2015 Foce Isonzo - Lista di controllo dei vertebrati	Occurrence
2481740	urn:catalog:ImPrEco:species:0482	Calidris temminckii (Leisler, 1812)	Animalia	Chordata	Aves	Charadriiformes	Scolopacidae	Calidris	SPECIES	Italy	IT	Foce dell'Isonzo, Isola della Cona	UTM	384026.67	5067596.93	Coastal lagoon, Freshwaters	Natura_2000	Native	Perco et al 2015 Foce Isonzo - Lista di controllo dei vertebrati	Occurrence
5219219	urn:catalog:ImPrEco:species:0483	Canis aureus Linnaeus, 1758	Animalia	Chordata	Mammalia	Carnivora	Canidae	Canis	SPECIES	Italy	IT	Foce dell'Isonzo, Isola della Cona	UTM	384026.67	5067596.93	Land	Natura_2000	Native	Perco et al 2015 Foce Isonzo - Lista di controllo dei vertebrati	Occurrence
5220126	urn:catalog:ImPrEco:species:0484	Capreolus capreolus (Linnaeus, 1758)	Animalia	Chordata	Mammalia	Artiodactyla	Cervidae	Capreolus	SPECIES	Italy	IT	Foce dell'Isonzo, Isola della Cona	UTM	384026.67	5067596.93	Land	Natura_2000	Native	Perco et al 2015 Foce Isonzo - Lista di controllo dei vertebrati	Occurrence
4286942	urn:catalog:ImPrEco:species:0485	Carassius auratus (Linnaeus, 1758)	Animalia	Chordata	Actinopterygii	Cypriniformes	Cyprinidae	Carassius	SPECIES	Italy	IT	Foce dell'Isonzo, Isola della Cona	UTM	384026.67	5067596.93	Freshwaters	Natura_2000	Alien	Perco et al 2015 Foce Isonzo - Lista di controllo dei vertebrati	Occurrence
2366645	urn:catalog:ImPrEco:species:0486	Carassius carassius (Linnaeus, 1758)	Animalia	Chordata	Actinopterygii	Cypriniformes	Cyprinidae	Carassius	SPECIES	Italy	IT	Foce dell'Isonzo, Isola della Cona	UTM	384026.67	5067596.93	Freshwaters	Natura_2000	Alien	Perco et al 2015 Foce Isonzo - Lista di controllo dei vertebrati	Occurrence
2494708	urn:catalog:ImPrEco:species:0487	Carduelis cannabina (Linnaeus, 1758)	Animalia	Chordata	Aves	Passeriformes	Fringillidae	Carduelis	SPECIES	Italy	IT	Foce dell'Isonzo, Isola della Cona	UTM	384026.67	5067596.93	Land	Natura_2000	Native	Perco et al 2015 Foce Isonzo - Lista di controllo dei vertebrati	Occurrence
2494686	urn:catalog:ImPrEco:species:0488	Carduelis carduelis (Linnaeus, 1758)	Animalia	Chordata	Aves	Passeriformes	Fringillidae	Carduelis	SPECIES	Italy	IT	Foce dell'Isonzo, Isola della Cona	UTM	384026.67	5067596.93	Land	Natura_2000	Native	Perco et al 2015 Foce Isonzo - Lista di controllo dei vertebrati	Occurrence
2494642	urn:catalog:ImPrEco:species:0489	Carduelis chloris (Linnaeus, 1758)	Animalia	Chordata	Aves	Passeriformes	Fringillidae	Carduelis	SPECIES	Italy	IT	Foce dell'Isonzo, Isola della Cona	UTM	384026.67	5067596.93	Land	Natura_2000	Native	Perco et al 2015 Foce Isonzo - Lista di controllo dei vertebrati	Occurrence
2494622	urn:catalog:ImPrEco:species:0490	Carduelis flammea (Linnaeus, 1758)	Animalia	Chordata	Aves	Passeriformes	Fringillidae	Carduelis	SPECIES	Italy	IT	Foce dell'Isonzo, Isola della Cona	UTM	384026.67	5067596.93	Land	Natura_2000	Native	Perco et al 2015 Foce Isonzo - Lista di controllo dei vertebrati	Occurrence
2494701	urn:catalog:ImPrEco:species:0491	Carduelis spinus (Linnaeus, 1758)	Animalia	Chordata	Aves	Passeriformes	Fringillidae	Carduelis	SPECIES	Italy	IT	Foce dell'Isonzo, Isola della Cona	UTM	384026.67	5067596.93	Land	Natura_2000	Native	Perco et al 2015 Foce Isonzo - Lista di controllo dei vertebrati	Occurrence
7806848	urn:catalog:ImPrEco:species:0492	Certhia brachydactyla C.L.Brehm, 1820	Animalia	Chordata	Aves	Passeriformes	Certhiidae	Certhia	SPECIES	Italy	IT	Foce dell'Isonzo, Isola della Cona	UTM	384026.67	5067596.93	Land	Natura_2000	Native	Perco et al 2015 Foce Isonzo - Lista di controllo dei vertebrati	Occurrence
2487603	urn:catalog:ImPrEco:species:0493	Certhia familiaris Linnaeus, 1758	Animalia	Chordata	Aves	Passeriformes	Certhiidae	Certhia	SPECIES	Italy	IT	Foce dell'Isonzo, Isola della Cona	UTM	384026.67	5067596.93	Land	Natura_2000	Native	Perco et al 2015 Foce Isonzo - Lista di controllo dei vertebrati	Occurrence
2440958	urn:catalog:ImPrEco:species:0494	Cervus elaphus Linnaeus, 1758	Animalia	Chordata	Mammalia	Artiodactyla	Cervidae	Cervus	SPECIES	Italy	IT	Foce dell'Isonzo, Isola della Cona	UTM	384026.67	5067596.93	Land	Natura_2000	Native	Perco et al 2015 Foce Isonzo - Lista di controllo dei vertebrati	Occurrence
2493012	urn:catalog:ImPrEco:species:0495	Cettia cetti (Temminck, 1820)	Animalia	Chordata	Aves	Passeriformes	Cettiidae	Cettia	SPECIES	Italy	IT	Foce dell'Isonzo, Isola della Cona	UTM	384026.67	5067596.93	Land	Natura_2000	Native	Perco et al 2015 Foce Isonzo - Lista di controllo dei vertebrati	Occurrence
7937336	urn:catalog:ImPrEco:species:0496	Charadrius dubius Scopoli, 1786	Animalia	Chordata	Aves	Charadriiformes	Charadriidae	Charadrius	SPECIES	Italy	IT	Foce dell'Isonzo, Isola della Cona	UTM	384026.67	5067596.93	Coastal lagoon, Freshwaters	Natura_2000	Native	Perco et al 2015 Foce Isonzo - Lista di controllo dei vertebrati	Occurrence
9566659	urn:catalog:ImPrEco:species:0497	Charadrius hiaticula Linnaeus, 1758	Animalia	Chordata	Aves	Charadriiformes	Charadriidae	Charadrius	SPECIES	Italy	IT	Foce dell'Isonzo, Isola della Cona	UTM	384026.67	5067596.93	Coastal lagoon	Natura_2000	Native	Perco et al 2015 Foce Isonzo - Lista di controllo dei vertebrati	Occurrence
2400863	urn:catalog:ImPrEco:species:0498	Chelon labrosus (Risso, 1827)	Animalia	Chordata	Actinopterygii	Mugiliformes	Mugilidae	Chelon	SPECIES	Italy	IT	Foce dell'Isonzo, Isola della Cona	UTM	384026.67	5067596.93	Coastal lagoon, Marine	Natura_2000	Native	Perco et al 2015 Foce Isonzo - Lista di controllo dei vertebrati	Occurrence
2360551	urn:catalog:ImPrEco:species:0499	Chondrostoma nasus (Linnaeus, 1758)	Animalia	Chordata	Actinopterygii	Cypriniformes	Cyprinidae	Chondrostoma	SPECIES	Italy	IT	Foce dell'Isonzo, Isola della Cona	UTM	384026.67	5067596.93	Freshwaters	Natura_2000	Alien	Perco et al 2015 Foce Isonzo - Lista di controllo dei vertebrati	Occurrence
2495093	urn:catalog:ImPrEco:species:0500	Cinclus cinclus (Linnaeus, 1758)	Animalia	Chordata	Aves	Passeriformes	Cinclidae	Cinclus	SPECIES	Italy	IT	Foce dell'Isonzo, Isola della Cona	UTM	384026.67	5067596.93	Land	Natura_2000	Native	Perco et al 2015 Foce Isonzo - Lista di controllo dei vertebrati	Occurrence
2492822	urn:catalog:ImPrEco:species:0501	Cisticola juncidis (Rafinesque, 1810)	Animalia	Chordata	Aves	Passeriformes	Cisticolidae	Cisticola	SPECIES	Italy	IT	Foce dell'Isonzo, Isola della Cona	UTM	384026.67	5067596.93	Land	Natura_2000	Native	Perco et al 2015 Foce Isonzo - Lista di controllo dei vertebrati	Occurrence
2496464	urn:catalog:ImPrEco:species:0502	Clamator glandarius (Linnaeus, 1758)	Animalia	Chordata	Aves	Cuculiformes	Cuculidae	Clamator	SPECIES	Italy	IT	Foce dell'Isonzo, Isola della Cona	UTM	384026.67	5067596.93	Land	Natura_2000	Native	Perco et al 2015 Foce Isonzo - Lista di controllo dei vertebrati	Occurrence
2494329	urn:catalog:ImPrEco:species:0503	Coccothraustes coccothraustes (Linnaeus, 1758)	Animalia	Chordata	Aves	Passeriformes	Fringillidae	Coccothraustes	SPECIES	Italy	IT	Foce dell'Isonzo, Isola della Cona	UTM	384026.67	5067596.93	Land	Natura_2000	Native	Perco et al 2015 Foce Isonzo - Lista di controllo dei vertebrati	Occurrence
2495414	urn:catalog:ImPrEco:species:0504	Columba livia Gmelin, 1789	Animalia	Chordata	Aves	Columbiformes	Columbidae	Columba	SPECIES	Italy	IT	Foce dell'Isonzo, Isola della Cona	UTM	384026.67	5067596.93	Land	Natura_2000	Native	Perco et al 2015 Foce Isonzo - Lista di controllo dei vertebrati	Occurrence
2495471	urn:catalog:ImPrEco:species:0505	Columba oenas Linnaeus, 1758	Animalia	Chordata	Aves	Columbiformes	Columbidae	Columba	SPECIES	Italy	IT	Foce dell'Isonzo, Isola della Cona	UTM	384026.67	5067596.93	Land	Natura_2000	Native	Perco et al 2015 Foce Isonzo - Lista di controllo dei vertebrati	Occurrence
2495455	urn:catalog:ImPrEco:species:0506	Columba palumbus Linnaeus, 1758	Animalia	Chordata	Aves	Columbiformes	Columbidae	Columba	SPECIES	Italy	IT	Foce dell'Isonzo, Isola della Cona	UTM	384026.67	5067596.93	Land	Natura_2000	Native	Perco et al 2015 Foce Isonzo - Lista di controllo dei vertebrati	Occurrence
2403490	urn:catalog:ImPrEco:species:0507	Conger conger (Linnaeus, 1758)	Animalia	Chordata	Actinopterygii	Anguilliformes	Congridae	Conger	SPECIES	Italy	IT	Foce dell'Isonzo, Isola della Cona	UTM	384026.67	5067596.93	Coastal lagoon, Marine	Natura_2000	Native	Perco et al 2015 Foce Isonzo - Lista di controllo dei vertebrati	Occurrence
2482492	urn:catalog:ImPrEco:species:0508	Corvus corax Linnaeus, 1758	Animalia	Chordata	Aves	Passeriformes	Corvidae	Corvus	SPECIES	Italy	IT	Foce dell'Isonzo, Isola della Cona	UTM	384026.67	5067596.93	Land	Natura_2000	Native	Perco et al 2015 Foce Isonzo - Lista di controllo dei vertebrati	Occurrence
9409796	urn:catalog:ImPrEco:species:0509	Corvus corone Linnaeus, 1758	Animalia	Chordata	Aves	Passeriformes	Corvidae	Corvus	SPECIES	Italy	IT	Foce dell'Isonzo, Isola della Cona	UTM	384026.67	5067596.93	Land	Natura_2000	Native	Perco et al 2015 Foce Isonzo - Lista di controllo dei vertebrati	Occurrence
2482513	urn:catalog:ImPrEco:species:0510	Corvus frugilegus Linnaeus, 1758	Animalia	Chordata	Aves	Passeriformes	Corvidae	Corvus	SPECIES	Italy	IT	Foce dell'Isonzo, Isola della Cona	UTM	384026.67	5067596.93	Land	Natura_2000	Native	Perco et al 2015 Foce Isonzo - Lista di controllo dei vertebrati	Occurrence
2482473	urn:catalog:ImPrEco:species:0511	Corvus monedula Linnaeus, 1758	Animalia	Chordata	Aves	Passeriformes	Corvidae	Corvus	SPECIES	Italy	IT	Foce dell'Isonzo, Isola della Cona	UTM	384026.67	5067596.93	Land	Natura_2000	Native	Perco et al 2015 Foce Isonzo - Lista di controllo dei vertebrati	Occurrence
2474156	urn:catalog:ImPrEco:species:0512	Coturnix coturnix (Linnaeus, 1758)	Animalia	Chordata	Aves	Galliformes	Phasianidae	Coturnix	SPECIES	Italy	IT	Foce dell'Isonzo, Isola della Cona	UTM	384026.67	5067596.93	Land	Natura_2000	Native	Perco et al 2015 Foce Isonzo - Lista di controllo dei vertebrati	Occurrence
2435723	urn:catalog:ImPrEco:species:0513	Crocidura leucodon (Hermann, 1780)	Animalia	Chordata	Mammalia	Soricomorpha	Soricidae	Crocidura	SPECIES	Italy	IT	Foce dell'Isonzo, Isola della Cona	UTM	384026.67	5067596.93	Land	Natura_2000	Native	Perco et al 2015 Foce Isonzo - Lista di controllo dei vertebrati	Occurrence
2435687	urn:catalog:ImPrEco:species:0514	Crocidura suaveolens (Pallas, 1811)	Animalia	Chordata	Mammalia	Soricomorpha	Soricidae	Crocidura	SPECIES	Italy	IT	Foce dell'Isonzo, Isola della Cona	UTM	384026.67	5067596.93	Land	Natura_2000	Native	Perco et al 2015 Foce Isonzo - Lista di controllo dei vertebrati	Occurrence
5231918	urn:catalog:ImPrEco:species:0515	Cuculus canorus Linnaeus, 1758	Animalia	Chordata	Aves	Cuculiformes	Cuculidae	Cuculus	SPECIES	Italy	IT	Foce dell'Isonzo, Isola della Cona	UTM	384026.67	5067596.93	Land	Natura_2000	Native	Perco et al 2015 Foce Isonzo - Lista di controllo dei vertebrati	Occurrence
5328492	urn:catalog:ImPrEco:species:0516	Cymodocea nodosa Asch.	Plantae	Tracheophyta	Liliopsida	Alismatales	Cymodoceaceae	Cymodocea	SPECIES	Italy	IT	Foce dell'Isonzo, Isola della Cona	UTM	384026.67	5067596.93	Coastal lagoon, Marine	Natura_2000	Native	Riserva Naturale Regionale della Foce dell'Isonzo 2002 Elenco Floristico delle piante vascolari	Occurrence
4286975	urn:catalog:ImPrEco:species:0517	Cyprinus carpio Linnaeus, 1758	Animalia	Chordata	Actinopterygii	Cypriniformes	Cyprinidae	Cyprinus	SPECIES	Italy	IT	Foce dell'Isonzo, Isola della Cona	UTM	384026.67	5067596.93	Freshwaters	Natura_2000	Alien	Perco et al 2015 Foce Isonzo - Lista di controllo dei vertebrati	Occurrence
2489214	urn:catalog:ImPrEco:species:0518	Delichon urbicum (Linnaeus, 1758)	Animalia	Chordata	Aves	Passeriformes	Hirundinidae	Delichon	SPECIES	Italy	IT	Foce dell'Isonzo, Isola della Cona	UTM	384026.67	5067596.93	Land	Natura_2000	Native	Perco et al 2015 Foce Isonzo - Lista di controllo dei vertebrati	Occurrence
8324617	urn:catalog:ImPrEco:species:0519	Delphinus delphis Linnaeus, 1758	Animalia	Chordata	Mammalia	Cetacea	Delphinidae	Delphinus	SPECIES	Italy	IT	Foce dell'Isonzo, Isola della Cona	UTM	384026.67	5067596.93	Marine	Natura_2000	Native	Perco et al 2015 Foce Isonzo - Lista di controllo dei vertebrati	Occurrence
2477968	urn:catalog:ImPrEco:species:0520	Dendrocopos major (Linnaeus, 1758)	Animalia	Chordata	Aves	Piciformes	Picidae	Dendrocopos	SPECIES	Italy	IT	Foce dell'Isonzo, Isola della Cona	UTM	384026.67	5067596.93	Land	Natura_2000	Native	Perco et al 2015 Foce Isonzo - Lista di controllo dei vertebrati	Occurrence
2477950	urn:catalog:ImPrEco:species:0521	Dendrocopos minor (Linnaeus, 1758)	Animalia	Chordata	Aves	Piciformes	Picidae	Dendrocopos	SPECIES	Italy	IT	Foce dell'Isonzo, Isola della Cona	UTM	384026.67	5067596.93	Land	Natura_2000	Native	Perco et al 2015 Foce Isonzo - Lista di controllo dei vertebrati	Occurrence
2478026	urn:catalog:ImPrEco:species:0522	Dendrocopos medius (Linnaeus, 1758)	Animalia	Chordata	Aves	Piciformes	Picidae	Dendrocopos	SPECIES	Italy	IT	Foce dell'Isonzo, Isola della Cona	UTM	384026.67	5067596.93	Land	Natura_2000	Native	Perco et al 2015 Foce Isonzo - Lista di controllo dei vertebrati	Occurrence
2392679	urn:catalog:ImPrEco:species:0523	Dentex dentex (Linnaeus, 1758)	Animalia	Chordata	Actinopterygii	Perciformes	Sparidae	Dentex	SPECIES	Italy	IT	Foce dell'Isonzo, Isola della Cona	UTM	384026.67	5067596.93	Coastal lagoon, Marine	Natura_2000	Native	Perco et al 2015 Foce Isonzo - Lista di controllo dei vertebrati	Occurrence
2394622	urn:catalog:ImPrEco:species:0524	Dicentrarchus labrax (Linnaeus, 1758)	Animalia	Chordata	Actinopterygii	Perciformes	Moronidae	Dicentrarchus	SPECIES	Italy	IT	Foce dell'Isonzo, Isola della Cona	UTM	384026.67	5067596.93	Coastal lagoon, Marine	Natura_2000	Native	Perco et al 2015 Foce Isonzo - Lista di controllo dei vertebrati	Occurrence
5210983	urn:catalog:ImPrEco:species:0525	Diplodus annularis (Linnaeus, 1758)	Animalia	Chordata	Actinopterygii	Perciformes	Sparidae	Diplodus	SPECIES	Italy	IT	Foce dell'Isonzo, Isola della Cona	UTM	384026.67	5067596.93	Coastal lagoon, Marine	Natura_2000	Native	Perco et al 2015 Foce Isonzo - Lista di controllo dei vertebrati	Occurrence
5210968	urn:catalog:ImPrEco:species:0526	Diplodus sargus (Linnaeus, 1758)	Animalia	Chordata	Actinopterygii	Perciformes	Sparidae	Diplodus	SPECIES	Italy	IT	Foce dell'Isonzo, Isola della Cona	UTM	384026.67	5067596.93	Coastal lagoon, Marine	Natura_2000	Native	Perco et al 2015 Foce Isonzo - Lista di controllo dei vertebrati	Occurrence
5210979	urn:catalog:ImPrEco:species:0527	Diplodus vulgaris (Geoffroy Saint-Hilaire, 1817)	Animalia	Chordata	Actinopterygii	Perciformes	Sparidae	Diplodus	SPECIES	Italy	IT	Foce dell'Isonzo, Isola della Cona	UTM	384026.67	5067596.93	Coastal lagoon, Marine	Natura_2000	Native	Perco et al 2015 Foce Isonzo - Lista di controllo dei vertebrati	Occurrence
2491498	urn:catalog:ImPrEco:species:0528	Emberiza cia Linnaeus, 1766	Animalia	Chordata	Aves	Passeriformes	Emberizidae	Emberiza	SPECIES	Italy	IT	Foce dell'Isonzo, Isola della Cona	UTM	384026.67	5067596.93	Land	Natura_2000	Native	Perco et al 2015 Foce Isonzo - Lista di controllo dei vertebrati	Occurrence
7626513	urn:catalog:ImPrEco:species:0529	Emberiza cirlus Linnaeus, 1766	Animalia	Chordata	Aves	Passeriformes	Emberizidae	Emberiza	SPECIES	Italy	IT	Foce dell'Isonzo, Isola della Cona	UTM	384026.67	5067596.93	Land	Natura_2000	Native	Perco et al 2015 Foce Isonzo - Lista di controllo dei vertebrati	Occurrence
2491534	urn:catalog:ImPrEco:species:0530	Emberiza citrinella Linnaeus, 1758	Animalia	Chordata	Aves	Passeriformes	Emberizidae	Emberiza	SPECIES	Italy	IT	Foce dell'Isonzo, Isola della Cona	UTM	384026.67	5067596.93	Land	Natura_2000	Native	Perco et al 2015 Foce Isonzo - Lista di controllo dei vertebrati	Occurrence
9613112	urn:catalog:ImPrEco:species:0531	Emberiza melanocephala Scopoli, 1769	Animalia	Chordata	Aves	Passeriformes	Emberizidae	Emberiza	SPECIES	Italy	IT	Foce dell'Isonzo, Isola della Cona	UTM	384026.67	5067596.93	Land	Natura_2000	Native	Perco et al 2015 Foce Isonzo - Lista di controllo dei vertebrati	Occurrence
2491544	urn:catalog:ImPrEco:species:0532	Emberiza pusilla Pallas, 1776	Animalia	Chordata	Aves	Passeriformes	Emberizidae	Emberiza	SPECIES	Italy	IT	Foce dell'Isonzo, Isola della Cona	UTM	384026.67	5067596.93	Land	Natura_2000	Native	Perco et al 2015 Foce Isonzo - Lista di controllo dei vertebrati	Occurrence
2491557	urn:catalog:ImPrEco:species:0533	Emberiza schoeniclus (Linnaeus, 1758)	Animalia	Chordata	Aves	Passeriformes	Emberizidae	Emberiza	SPECIES	Italy	IT	Foce dell'Isonzo, Isola della Cona	UTM	384026.67	5067596.93	Land	Natura_2000	Native	Perco et al 2015 Foce Isonzo - Lista di controllo dei vertebrati	Occurrence
2414037	urn:catalog:ImPrEco:species:0534	Engraulis encrasicholus (Linnaeus, 1758)	Animalia	Chordata	Actinopterygii	Clupeiformes	Engraulidae	Engraulis	SPECIES	Italy	IT	Foce dell'Isonzo, Isola della Cona	UTM	384026.67	5067596.93	Coastal lagoon, Marine	Natura_2000	Native	Perco et al 2015 Foce Isonzo - Lista di controllo dei vertebrati	Occurrence
5219616	urn:catalog:ImPrEco:species:0535	Erinaceus europaeus Linnaeus, 1758	Animalia	Chordata	Mammalia	Erinaceomorpha	Erinaceidae	Erinaceus	SPECIES	Italy	IT	Foce dell'Isonzo, Isola della Cona	UTM	384026.67	5067596.93	Land	Natura_2000	Native	Perco et al 2015 Foce Isonzo - Lista di controllo dei vertebrati	Occurrence
2492462	urn:catalog:ImPrEco:species:0536	Erithacus rubecula (Linnaeus, 1758)	Animalia	Chordata	Aves	Passeriformes	Muscicapidae	Erithacus	SPECIES	Italy	IT	Foce dell'Isonzo, Isola della Cona	UTM	384026.67	5067596.93	Land	Natura_2000	Native	Perco et al 2015 Foce Isonzo - Lista di controllo dei vertebrati	Occurrence
2346633	urn:catalog:ImPrEco:species:0537	Esox lucius Linnaeus, 1758	Animalia	Chordata	Actinopterygii	Esociformes	Esocidae	Esox	SPECIES	Italy	IT	Foce dell'Isonzo, Isola della Cona	UTM	384026.67	5067596.93	Freshwaters	Natura_2000	Native	Perco et al 2015 Foce Isonzo - Lista di controllo dei vertebrati	Occurrence
3737855	urn:catalog:ImPrEco:species:0538	Euphrasia marchesettii Wettst. ex Marchesetti	Plantae	Tracheophyta	Magnoliopsida	Lamiales	Orobanchaceae	Euphrasia	SPECIES	Italy	IT	Foce dell'Isonzo, Isola della Cona	UTM	384026.67	5067596.93	Land	Natura_2000	Native	Regione Friuli Venezia Giulia 2019 Piano di Gestione Foce dell'Isonzo - Isola della Cona	Occurrence
8014966	urn:catalog:ImPrEco:species:0539	Falco biarmicus Temminck, 1825	Animalia	Chordata	Aves	Falconiformes	Falconidae	Falco	SPECIES	Italy	IT	Foce dell'Isonzo, Isola della Cona	UTM	384026.67	5067596.93	Land	Natura_2000	Native	Perco et al 2015 Foce Isonzo - Lista di controllo dei vertebrati	Occurrence
9616058	urn:catalog:ImPrEco:species:0540	Falco tinnunculus Linnaeus, 1758	Animalia	Chordata	Aves	Falconiformes	Falconidae	Falco	SPECIES	Italy	IT	Foce dell'Isonzo, Isola della Cona	UTM	384026.67	5067596.93	Land	Natura_2000	Native	Perco et al 2015 Foce Isonzo - Lista di controllo dei vertebrati	Occurrence
2492606	urn:catalog:ImPrEco:species:0541	Ficedula hypoleuca (Pallas, 1764)	Animalia	Chordata	Aves	Passeriformes	Muscicapidae	Ficedula	SPECIES	Italy	IT	Foce dell'Isonzo, Isola della Cona	UTM	384026.67	5067596.93	Land	Natura_2000	Native	Perco et al 2015 Foce Isonzo - Lista di controllo dei vertebrati	Occurrence
2494422	urn:catalog:ImPrEco:species:0542	Fringilla coelebs Linnaeus, 1758	Animalia	Chordata	Aves	Passeriformes	Fringillidae	Fringilla	SPECIES	Italy	IT	Foce dell'Isonzo, Isola della Cona	UTM	384026.67	5067596.93	Land	Natura_2000	Native	Perco et al 2015 Foce Isonzo - Lista di controllo dei vertebrati	Occurrence
2494441	urn:catalog:ImPrEco:species:0543	Fringilla montifringilla Linnaeus, 1758	Animalia	Chordata	Aves	Passeriformes	Fringillidae	Fringilla	SPECIES	Italy	IT	Foce dell'Isonzo, Isola della Cona	UTM	384026.67	5067596.93	Land	Natura_2000	Native	Perco et al 2015 Foce Isonzo - Lista di controllo dei vertebrati	Occurrence
2474377	urn:catalog:ImPrEco:species:0544	Fulica atra Linnaeus, 1758	Animalia	Chordata	Aves	Gruiformes	Rallidae	Fulica	SPECIES	Italy	IT	Foce dell'Isonzo, Isola della Cona	UTM	384026.67	5067596.93	Coastal lagoon, Freshwaters	Natura_2000	Native	Perco et al 2015 Foce Isonzo - Lista di controllo dei vertebrati	Occurrence
10963973	urn:catalog:ImPrEco:species:0545	Galanthus nivalis subsp. nivalis	Plantae	Tracheophyta	Liliopsida	Asparagales	Amaryllidaceae	Galanthus	SUBSPECIES	Italy	IT	Foce dell'Isonzo, Isola della Cona	UTM	384026.67	5067596.93	Land	Natura_2000	Native	Personal observation	Occurrence
2490669	urn:catalog:ImPrEco:species:0546	Galerida cristata (Linnaeus, 1758)	Animalia	Chordata	Aves	Passeriformes	Alaudidae	Galerida	SPECIES	Italy	IT	Foce dell'Isonzo, Isola della Cona	UTM	384026.67	5067596.93	Land	Natura_2000	Native	Perco et al 2015 Foce Isonzo - Lista di controllo dei vertebrati	Occurrence
2481819	urn:catalog:ImPrEco:species:0547	Gallinago gallinago (Linnaeus, 1758)	Animalia	Chordata	Aves	Charadriiformes	Scolopacidae	Gallinago	SPECIES	Italy	IT	Foce dell'Isonzo, Isola della Cona	UTM	384026.67	5067596.93	Coastal lagoon, Freshwaters	Natura_2000	Native	Perco et al 2015 Foce Isonzo - Lista di controllo dei vertebrati	Occurrence
2481831	urn:catalog:ImPrEco:species:0548	Gallinago media (Latham, 1787)	Animalia	Chordata	Aves	Charadriiformes	Scolopacidae	Gallinago	SPECIES	Italy	IT	Foce dell'Isonzo, Isola della Cona	UTM	384026.67	5067596.93	Coastal lagoon, Freshwaters	Natura_2000	Native	Perco et al 2015 Foce Isonzo - Lista di controllo dei vertebrati	Occurrence
5228199	urn:catalog:ImPrEco:species:0549	Gallinula chloropus (Linnaeus, 1758)	Animalia	Chordata	Aves	Gruiformes	Rallidae	Gallinula	SPECIES	Italy	IT	Foce dell'Isonzo, Isola della Cona	UTM	384026.67	5067596.93	Coastal lagoon, Freshwaters	Natura_2000	Native	Perco et al 2015 Foce Isonzo - Lista di controllo dei vertebrati	Occurrence
2350570	urn:catalog:ImPrEco:species:0550	Gambusia holbrooki Girard, 1859	Animalia	Chordata	Actinopterygii	Cyprinodontiformes	Poeciliidae	Gambusia	SPECIES	Italy	IT	Foce dell'Isonzo, Isola della Cona	UTM	384026.67	5067596.93	Coastal lagoon	Natura_2000	Alien	Perco et al 2015 Foce Isonzo - Lista di controllo dei vertebrati	Occurrence
5229493	urn:catalog:ImPrEco:species:0551	Garrulus glandarius (Linnaeus, 1758)	Animalia	Chordata	Aves	Passeriformes	Corvidae	Garrulus	SPECIES	Italy	IT	Foce dell'Isonzo, Isola della Cona	UTM	384026.67	5067596.93	Land	Natura_2000	Native	Perco et al 2015 Foce Isonzo - Lista di controllo dei vertebrati	Occurrence
4286327	urn:catalog:ImPrEco:species:0552	Gasterosteus aculeatus Linnaeus, 1758	Animalia	Chordata	Actinopterygii	Gasterosteiformes	Gasterosteidae	Gasterosteus	SPECIES	Italy	IT	Foce dell'Isonzo, Isola della Cona	UTM	384026.67	5067596.93	Freshwaters	Natura_2000	Native	Perco et al 2015 Foce Isonzo - Lista di controllo dei vertebrati	Occurrence
2480770	urn:catalog:ImPrEco:species:0553	Geronticus eremita (Linnaeus, 1758)	Animalia	Chordata	Aves	Pelecaniformes	Threskiornithidae	Geronticus	SPECIES	Italy	IT	Foce dell'Isonzo, Isola della Cona	UTM	384026.67	5067596.93	Land	Natura_2000	Native	Perco et al 2015 Foce Isonzo - Lista di controllo dei vertebrati	Occurrence
4409628	urn:catalog:ImPrEco:species:0554	Gobio gobio (Linnaeus, 1758)	Animalia	Chordata	Actinopterygii	Cypriniformes	Cyprinidae	Gobio	SPECIES	Italy	IT	Foce dell'Isonzo, Isola della Cona	UTM	384026.67	5067596.93	Freshwaters	Natura_2000	Native	Perco et al 2015 Foce Isonzo - Lista di controllo dei vertebrati	Occurrence
8187685	urn:catalog:ImPrEco:species:0555	Gobius cruentatus Gmelin, 1789	Animalia	Chordata	Actinopterygii	Perciformes	Gobiidae	Gobius	SPECIES	Italy	IT	Foce dell'Isonzo, Isola della Cona	UTM	384026.67	5067596.93	Coastal lagoon, Marine	Natura_2000	Native	Perco et al 2015 Foce Isonzo - Lista di controllo dei vertebrati	Occurrence
2375526	urn:catalog:ImPrEco:species:0556	Gobius niger Linnaeus, 1758	Animalia	Chordata	Actinopterygii	Perciformes	Gobiidae	Gobius	SPECIES	Italy	IT	Foce dell'Isonzo, Isola della Cona	UTM	384026.67	5067596.93	Coastal lagoon, Marine	Natura_2000	Native	Perco et al 2015 Foce Isonzo - Lista di controllo dei vertebrati	Occurrence
8196993	urn:catalog:ImPrEco:species:0557	Gobius paganellus Linnaeus, 1758	Animalia	Chordata	Actinopterygii	Perciformes	Gobiidae	Gobius	SPECIES	Italy	IT	Foce dell'Isonzo, Isola della Cona	UTM	384026.67	5067596.93	Coastal lagoon, Marine	Natura_2000	Native	Perco et al 2015 Foce Isonzo - Lista di controllo dei vertebrati	Occurrence
7788295	urn:catalog:ImPrEco:species:0558	Haematopus ostralegus Linnaeus, 1758	Animalia	Chordata	Aves	Charadriiformes	Haematopodidae	Haematopus	SPECIES	Italy	IT	Foce dell'Isonzo, Isola della Cona	UTM	384026.67	5067596.93	Coastal lagoon	Natura_2000	Native	Perco et al 2015 Foce Isonzo - Lista di controllo dei vertebrati	Occurrence
5201064	urn:catalog:ImPrEco:species:0559	Hippocampus guttulatus Cuvier, 1829	Animalia	Chordata	Actinopterygii	Syngnathiformes	Syngnathidae	Hippocampus	SPECIES	Italy	IT	Foce dell'Isonzo, Isola della Cona	UTM	384026.67	5067596.93	Coastal lagoon, Marine	Natura_2000	Native	Perco et al 2015 Foce Isonzo - Lista di controllo dei vertebrati	Occurrence
2493220	urn:catalog:ImPrEco:species:0560	Hippolais icterina (Vieillot, 1817)	Animalia	Chordata	Aves	Passeriformes	Acrocephalidae	Hippolais	SPECIES	Italy	IT	Foce dell'Isonzo, Isola della Cona	UTM	384026.67	5067596.93	Land	Natura_2000	Native	Perco et al 2015 Foce Isonzo - Lista di controllo dei vertebrati	Occurrence
2493214	urn:catalog:ImPrEco:species:0561	Hippolais polyglotta (Vieillot, 1817)	Animalia	Chordata	Aves	Passeriformes	Acrocephalidae	Hippolais	SPECIES	Italy	IT	Foce dell'Isonzo, Isola della Cona	UTM	384026.67	5067596.93	Land	Natura_2000	Native	Perco et al 2015 Foce Isonzo - Lista di controllo dei vertebrati	Occurrence
5230782	urn:catalog:ImPrEco:species:0562	Hirundo daurica Linnaeus, 1771	Animalia	Chordata	Aves	Passeriformes	Hirundinidae	Hirundo	SPECIES	Italy	IT	Foce dell'Isonzo, Isola della Cona	UTM	384026.67	5067596.93	Land	Natura_2000	Native	Perco et al 2015 Foce Isonzo - Lista di controllo dei vertebrati	Occurrence
9515886	urn:catalog:ImPrEco:species:0563	Hirundo rustica Linnaeus, 1758	Animalia	Chordata	Aves	Passeriformes	Hirundinidae	Hirundo	SPECIES	Italy	IT	Foce dell'Isonzo, Isola della Cona	UTM	384026.67	5067596.93	Land	Natura_2000	Native	Perco et al 2015 Foce Isonzo - Lista di controllo dei vertebrati	Occurrence
5202512	urn:catalog:ImPrEco:species:0564	Ictalurus melas (Rafinesque, 1820)	Animalia	Chordata	Actinopterygii	Siluriformes	Ictaluridae	Ictalurus	SPECIES	Italy	IT	Foce dell'Isonzo, Isola della Cona	UTM	384026.67	5067596.93	Freshwaters	Natura_2000	Alien	Perco et al 2015 Foce Isonzo - Lista di controllo dei vertebrati	Occurrence
8012314	urn:catalog:ImPrEco:species:0565	Jynx torquilla Linnaeus, 1758	Animalia	Chordata	Aves	Piciformes	Picidae	Jynx	SPECIES	Italy	IT	Foce dell'Isonzo, Isola della Cona	UTM	384026.67	5067596.93	Land	Natura_2000	Native	Perco et al 2015 Foce Isonzo - Lista di controllo dei vertebrati	Occurrence
2383638	urn:catalog:ImPrEco:species:0566	Labrus merula Linnaeus, 1758	Animalia	Chordata	Actinopterygii	Perciformes	Labridae	Labrus	SPECIES	Italy	IT	Foce dell'Isonzo, Isola della Cona	UTM	384026.67	5067596.93	Coastal lagoon, Marine	Natura_2000	Native	Perco et al 2015 Foce Isonzo - Lista di controllo dei vertebrati	Occurrence
9444556	urn:catalog:ImPrEco:species:0567	Lanius excubitor Linnaeus, 1758	Animalia	Chordata	Aves	Passeriformes	Laniidae	Lanius	SPECIES	Italy	IT	Foce dell'Isonzo, Isola della Cona	UTM	384026.67	5067596.93	Land	Natura_2000	Native	Perco et al 2015 Foce Isonzo - Lista di controllo dei vertebrati	Occurrence
2492867	urn:catalog:ImPrEco:species:0568	Lanius senator Linnaeus, 1758	Animalia	Chordata	Aves	Passeriformes	Laniidae	Lanius	SPECIES	Italy	IT	Foce dell'Isonzo, Isola della Cona	UTM	384026.67	5067596.93	Land	Natura_2000	Native	Perco et al 2015 Foce Isonzo - Lista di controllo dei vertebrati	Occurrence
2481139	urn:catalog:ImPrEco:species:0569	Larus argentatus Pontoppidan, 1763	Animalia	Chordata	Aves	Charadriiformes	Laridae	Larus	SPECIES	Italy	IT	Foce dell'Isonzo, Isola della Cona	UTM	384026.67	5067596.93	Coastal lagoon, Freshwaters, Marine	Natura_2000	Native	Perco et al 2015 Foce Isonzo - Lista di controllo dei vertebrati	Occurrence
2481181	urn:catalog:ImPrEco:species:0570	Larus cachinnans Pallas, 1811	Animalia	Chordata	Aves	Charadriiformes	Laridae	Larus	SPECIES	Italy	IT	Foce dell'Isonzo, Isola della Cona	UTM	384026.67	5067596.93	Coastal lagoon, Freshwaters, Marine	Natura_2000	Native	Perco et al 2015 Foce Isonzo - Lista di controllo dei vertebrati	Occurrence
7982160	urn:catalog:ImPrEco:species:0571	Larus canus Linnaeus, 1758	Animalia	Chordata	Aves	Charadriiformes	Laridae	Larus	SPECIES	Italy	IT	Foce dell'Isonzo, Isola della Cona	UTM	384026.67	5067596.93	Coastal lagoon, Freshwaters, Marine	Natura_2000	Native	Perco et al 2015 Foce Isonzo - Lista di controllo dei vertebrati	Occurrence
2481174	urn:catalog:ImPrEco:species:0572	Larus fuscus Linnaeus, 1758	Animalia	Chordata	Aves	Charadriiformes	Laridae	Larus	SPECIES	Italy	IT	Foce dell'Isonzo, Isola della Cona	UTM	384026.67	5067596.93	Coastal lagoon, Freshwaters, Marine	Natura_2000	Native	Perco et al 2015 Foce Isonzo - Lista di controllo dei vertebrati	Occurrence
2481156	urn:catalog:ImPrEco:species:0573	Larus glaucoides B.Meyer, 1822	Animalia	Chordata	Aves	Charadriiformes	Laridae	Larus	SPECIES	Italy	IT	Foce dell'Isonzo, Isola della Cona	UTM	384026.67	5067596.93	Coastal lagoon, Freshwaters, Marine	Natura_2000	Native	Perco et al 2015 Foce Isonzo - Lista di controllo dei vertebrati	Occurrence
2481127	urn:catalog:ImPrEco:species:0574	Larus hyperboreus Gunnerus, 1767	Animalia	Chordata	Aves	Charadriiformes	Laridae	Larus	SPECIES	Italy	IT	Foce dell'Isonzo, Isola della Cona	UTM	384026.67	5067596.93	Coastal lagoon, Freshwaters, Marine	Natura_2000	Native	Perco et al 2015 Foce Isonzo - Lista di controllo dei vertebrati	Occurrence
2481172	urn:catalog:ImPrEco:species:0575	Larus marinus Linnaeus, 1758	Animalia	Chordata	Aves	Charadriiformes	Laridae	Larus	SPECIES	Italy	IT	Foce dell'Isonzo, Isola della Cona	UTM	384026.67	5067596.93	Coastal lagoon, Freshwaters, Marine	Natura_2000	Native	Perco et al 2015 Foce Isonzo - Lista di controllo dei vertebrati	Occurrence
9413670	urn:catalog:ImPrEco:species:0576	Larus michahellis J.F.Naumann, 1840	Animalia	Chordata	Aves	Charadriiformes	Laridae	Larus	SPECIES	Italy	IT	Foce dell'Isonzo, Isola della Cona	UTM	384026.67	5067596.93	Coastal lagoon, Freshwaters, Marine	Natura_2000	Native	Perco et al 2015 Foce Isonzo - Lista di controllo dei vertebrati	Occurrence
2481137	urn:catalog:ImPrEco:species:0577	Larus ridibundus Linnaeus, 1766	Animalia	Chordata	Aves	Charadriiformes	Laridae	Larus	SPECIES	Italy	IT	Foce dell'Isonzo, Isola della Cona	UTM	384026.67	5067596.93	Coastal lagoon, Freshwaters, Marine	Natura_2000	Native	Perco et al 2015 Foce Isonzo - Lista di controllo dei vertebrati	Occurrence
2394486	urn:catalog:ImPrEco:species:0578	Lepomis gibbosus (Linnaeus, 1758)	Animalia	Chordata	Actinopterygii	Perciformes	Centrarchidae	Lepomis	SPECIES	Italy	IT	Foce dell'Isonzo, Isola della Cona	UTM	384026.67	5067596.93	Freshwaters	Natura_2000	Alien	Perco et al 2015 Foce Isonzo - Lista di controllo dei vertebrati	Occurrence
7952072	urn:catalog:ImPrEco:species:0579	Lepus europaeus Pallas, 1778	Animalia	Chordata	Mammalia	Lagomorpha	Leporidae	Lepus	SPECIES	Italy	IT	Foce dell'Isonzo, Isola della Cona	UTM	384026.67	5067596.93	Land	Natura_2000	Native	Perco et al 2015 Foce Isonzo - Lista di controllo dei vertebrati	Occurrence
5207464	urn:catalog:ImPrEco:species:0580	Leuciscus cephalus (Linnaeus, 1758)	Animalia	Chordata	Actinopterygii	Cypriniformes	Cyprinidae	Leuciscus	SPECIES	Italy	IT	Foce dell'Isonzo, Isola della Cona	UTM	384026.67	5067596.93	Freshwaters	Natura_2000	Native	Perco et al 2015 Foce Isonzo - Lista di controllo dei vertebrati	Occurrence
2391092	urn:catalog:ImPrEco:species:0581	Lichia amia (Linnaeus, 1758)	Animalia	Chordata	Actinopterygii	Perciformes	Carangidae	Lichia	SPECIES	Italy	IT	Foce dell'Isonzo, Isola della Cona	UTM	384026.67	5067596.93	Coastal lagoon, Marine	Natura_2000	Native	Perco et al 2015 Foce Isonzo - Lista di controllo dei vertebrati	Occurrence
2481780	urn:catalog:ImPrEco:species:0582	Limicola falcinellus (Pontoppidan, 1763)	Animalia	Chordata	Aves	Charadriiformes	Scolopacidae	Limicola	SPECIES	Italy	IT	Foce dell'Isonzo, Isola della Cona	UTM	384026.67	5067596.93	Coastal lagoon, Freshwaters	Natura_2000	Native	Perco et al 2015 Foce Isonzo - Lista di controllo dei vertebrati	Occurrence
2481685	urn:catalog:ImPrEco:species:0583	Limosa limosa (Linnaeus, 1758)	Animalia	Chordata	Aves	Charadriiformes	Scolopacidae	Limosa	SPECIES	Italy	IT	Foce dell'Isonzo, Isola della Cona	UTM	384026.67	5067596.93	Coastal lagoon, Freshwaters	Natura_2000	Native	Perco et al 2015 Foce Isonzo - Lista di controllo dei vertebrati	Occurrence
4048390	urn:catalog:ImPrEco:species:0584	Linum maritimum L.	Plantae	Tracheophyta	Magnoliopsida	Malpighiales	Linaceae	Linum	SPECIES	Italy	IT	Foce dell'Isonzo, Isola della Cona	UTM	384026.67	5067596.93	Land	Natura_2000	Native	Riserva Naturale Regionale della Foce dell'Isonzo 2002 Elenco Floristico delle piante vascolari	Occurrence
2400762	urn:catalog:ImPrEco:species:0585	Liza aurata (Risso, 1810)	Animalia	Chordata	Actinopterygii	Mugiliformes	Mugilidae	Liza	SPECIES	Italy	IT	Foce dell'Isonzo, Isola della Cona	UTM	384026.67	5067596.93	Coastal lagoon, Marine	Natura_2000	Native	Perco et al 2015 Foce Isonzo - Lista di controllo dei vertebrati	Occurrence
2400718	urn:catalog:ImPrEco:species:0586	Liza ramada (Risso, 1827)	Animalia	Chordata	Actinopterygii	Mugiliformes	Mugilidae	Liza	SPECIES	Italy	IT	Foce dell'Isonzo, Isola della Cona	UTM	384026.67	5067596.93	Coastal lagoon, Marine	Natura_2000	Native	Perco et al 2015 Foce Isonzo - Lista di controllo dei vertebrati	Occurrence
2400714	urn:catalog:ImPrEco:species:0587	Liza saliens (Risso, 1810)	Animalia	Chordata	Actinopterygii	Mugiliformes	Mugilidae	Liza	SPECIES	Italy	IT	Foce dell'Isonzo, Isola della Cona	UTM	384026.67	5067596.93	Coastal lagoon, Marine	Natura_2000	Native	Perco et al 2015 Foce Isonzo - Lista di controllo dei vertebrati	Occurrence
2493551	urn:catalog:ImPrEco:species:0588	Locustella luscinioides (Savi, 1824)	Animalia	Chordata	Aves	Passeriformes	Locustellidae	Locustella	SPECIES	Italy	IT	Foce dell'Isonzo, Isola della Cona	UTM	384026.67	5067596.93	Land	Natura_2000	Native	Perco et al 2015 Foce Isonzo - Lista di controllo dei vertebrati	Occurrence
2493548	urn:catalog:ImPrEco:species:0589	Locustella naevia (Boddaert, 1783)	Animalia	Chordata	Aves	Passeriformes	Locustellidae	Locustella	SPECIES	Italy	IT	Foce dell'Isonzo, Isola della Cona	UTM	384026.67	5067596.93	Land	Natura_2000	Native	Perco et al 2015 Foce Isonzo - Lista di controllo dei vertebrati	Occurrence
9629160	urn:catalog:ImPrEco:species:0590	Loxia curvirostra Linnaeus, 1758	Animalia	Chordata	Aves	Passeriformes	Fringillidae	Loxia	SPECIES	Italy	IT	Foce dell'Isonzo, Isola della Cona	UTM	384026.67	5067596.93	Land	Natura_2000	Native	Perco et al 2015 Foce Isonzo - Lista di controllo dei vertebrati	Occurrence
2492542	urn:catalog:ImPrEco:species:0591	Luscinia luscinia (Linnaeus, 1758)	Animalia	Chordata	Aves	Passeriformes	Muscicapidae	Luscinia	SPECIES	Italy	IT	Foce dell'Isonzo, Isola della Cona	UTM	384026.67	5067596.93	Land	Natura_2000	Native	Perco et al 2015 Foce Isonzo - Lista di controllo dei vertebrati	Occurrence
7660710	urn:catalog:ImPrEco:species:0592	Luscinia megarhynchos C.L.Brehm, 1831	Animalia	Chordata	Aves	Passeriformes	Muscicapidae	Luscinia	SPECIES	Italy	IT	Foce dell'Isonzo, Isola della Cona	UTM	384026.67	5067596.93	Land	Natura_2000	Native	Perco et al 2015 Foce Isonzo - Lista di controllo dei vertebrati	Occurrence
2481835	urn:catalog:ImPrEco:species:0593	Lymnocryptes minimus (Brunnich, 1764)	Animalia	Chordata	Aves	Charadriiformes	Scolopacidae	Lymnocryptes	SPECIES	Italy	IT	Foce dell'Isonzo, Isola della Cona	UTM	384026.67	5067596.93	Coastal lagoon, Freshwaters	Natura_2000	Native	Perco et al 2015 Foce Isonzo - Lista di controllo dei vertebrati	Occurrence
2433875	urn:catalog:ImPrEco:species:0594	Meles meles (Linnaeus, 1758)	Animalia	Chordata	Mammalia	Carnivora	Mustelidae	Meles	SPECIES	Italy	IT	Foce dell'Isonzo, Isola della Cona	UTM	384026.67	5067596.93	Land	Natura_2000	Native	Perco et al 2015 Foce Isonzo - Lista di controllo dei vertebrati	Occurrence
9537647	urn:catalog:ImPrEco:species:0595	Mergus merganser Linnaeus, 1758	Animalia	Chordata	Aves	Anseriformes	Anatidae	Mergus	SPECIES	Italy	IT	Foce dell'Isonzo, Isola della Cona	UTM	384026.67	5067596.93	Coastal lagoon, Freshwaters, Marine	Natura_2000	Native	Perco et al 2015 Foce Isonzo - Lista di controllo dei vertebrati	Occurrence
2498375	urn:catalog:ImPrEco:species:0596	Mergus serrator Linnaeus, 1758	Animalia	Chordata	Aves	Anseriformes	Anatidae	Mergus	SPECIES	Italy	IT	Foce dell'Isonzo, Isola della Cona	UTM	384026.67	5067596.93	Coastal lagoon	Natura_2000	Native	Perco et al 2015 Foce Isonzo - Lista di controllo dei vertebrati	Occurrence
2475443	urn:catalog:ImPrEco:species:0597	Merops apiaster Linnaeus, 1758	Animalia	Chordata	Aves	Coraciiformes	Meropidae	Merops	SPECIES	Italy	IT	Foce dell'Isonzo, Isola della Cona	UTM	384026.67	5067596.93	Land	Natura_2000	Native	Perco et al 2015 Foce Isonzo - Lista di controllo dei vertebrati	Occurrence
5219833	urn:catalog:ImPrEco:species:0598	Micromys minutus (Pallas, 1771)	Animalia	Chordata	Mammalia	Rodentia	Muridae	Micromys	SPECIES	Italy	IT	Foce dell'Isonzo, Isola della Cona	UTM	384026.67	5067596.93	Land	Natura_2000	Native	Perco et al 2015 Foce Isonzo - Lista di controllo dei vertebrati	Occurrence
2394563	urn:catalog:ImPrEco:species:0599	Micropterus salmoides (Lacepede, 1802)	Animalia	Chordata	Actinopterygii	Perciformes	Centrarchidae	Micropterus	SPECIES	Italy	IT	Foce dell'Isonzo, Isola della Cona	UTM	384026.67	5067596.93	Freshwaters	Natura_2000	Alien	Perco et al 2015 Foce Isonzo - Lista di controllo dei vertebrati	Occurrence
2438606	urn:catalog:ImPrEco:species:0600	Microtus arvalis (Pallas, 1779)	Animalia	Chordata	Mammalia	Rodentia	Cricetidae	Microtus	SPECIES	Italy	IT	Foce dell'Isonzo, Isola della Cona	UTM	384026.67	5067596.93	Land	Natura_2000	Native	Perco et al 2015 Foce Isonzo - Lista di controllo dei vertebrati	Occurrence
4265021	urn:catalog:ImPrEco:species:0601	Microtus liechtensteini (Wettstein, 1927)	Animalia	Chordata	Mammalia	Rodentia	Cricetidae	Microtus	SPECIES	Italy	IT	Foce dell'Isonzo, Isola della Cona	UTM	384026.67	5067596.93	Land	Natura_2000	Native	Perco et al 2015 Foce Isonzo - Lista di controllo dei vertebrati	Occurrence
9687165	urn:catalog:ImPrEco:species:0602	Motacilla alba Linnaeus, 1758	Animalia	Chordata	Aves	Passeriformes	Motacillidae	Motacilla	SPECIES	Italy	IT	Foce dell'Isonzo, Isola della Cona	UTM	384026.67	5067596.93	Land	Natura_2000	Native	Perco et al 2015 Foce Isonzo - Lista di controllo dei vertebrati	Occurrence
2490310	urn:catalog:ImPrEco:species:0603	Motacilla cinerea Tunstall, 1771	Animalia	Chordata	Aves	Passeriformes	Motacillidae	Motacilla	SPECIES	Italy	IT	Foce dell'Isonzo, Isola della Cona	UTM	384026.67	5067596.93	Land	Natura_2000	Native	Perco et al 2015 Foce Isonzo - Lista di controllo dei vertebrati	Occurrence
2490307	urn:catalog:ImPrEco:species:0604	Motacilla citreola Pallas, 1776	Animalia	Chordata	Aves	Passeriformes	Motacillidae	Motacilla	SPECIES	Italy	IT	Foce dell'Isonzo, Isola della Cona	UTM	384026.67	5067596.93	Land	Natura_2000	Native	Perco et al 2015 Foce Isonzo - Lista di controllo dei vertebrati	Occurrence
9701857	urn:catalog:ImPrEco:species:0605	Motacilla flava Linnaeus, 1758	Animalia	Chordata	Aves	Passeriformes	Motacillidae	Motacilla	SPECIES	Italy	IT	Foce dell'Isonzo, Isola della Cona	UTM	384026.67	5067596.93	Land	Natura_2000	Native	Perco et al 2015 Foce Isonzo - Lista di controllo dei vertebrati	Occurrence
8189568	urn:catalog:ImPrEco:species:0606	Mugil cephalus Linnaeus, 1758	Animalia	Chordata	Actinopterygii	Mugiliformes	Mugilidae	Mugil	SPECIES	Italy	IT	Foce dell'Isonzo, Isola della Cona	UTM	384026.67	5067596.93	Coastal lagoon, Marine	Natura_2000	Native	Perco et al 2015 Foce Isonzo - Lista di controllo dei vertebrati	Occurrence
4284897	urn:catalog:ImPrEco:species:0607	Mullus barbatus Linnaeus, 1758	Animalia	Chordata	Actinopterygii	Perciformes	Mullidae	Mullus	SPECIES	Italy	IT	Foce dell'Isonzo, Isola della Cona	UTM	384026.67	5067596.93	Coastal lagoon, Marine	Natura_2000	Native	Perco et al 2015 Foce Isonzo - Lista di controllo dei vertebrati	Occurrence
2492576	urn:catalog:ImPrEco:species:0608	Muscicapa striata (Pallas, 1764)	Animalia	Chordata	Aves	Passeriformes	Muscicapidae	Muscicapa	SPECIES	Italy	IT	Foce dell'Isonzo, Isola della Cona	UTM	384026.67	5067596.93	Land	Natura_2000	Native	Perco et al 2015 Foce Isonzo - Lista di controllo dei vertebrati	Occurrence
2418313	urn:catalog:ImPrEco:species:0609	Mustelus mustelus (Linnaeus, 1758)	Animalia	Chordata	Elasmobranchii	Carcharhiniformes	Triakidae	Mustelus	SPECIES	Italy	IT	Foce dell'Isonzo, Isola della Cona	UTM	384026.67	5067596.93	Coastal lagoon, Marine	Natura_2000	Native	Perco et al 2015 Foce Isonzo - Lista di controllo dei vertebrati	Occurrence
4264680	urn:catalog:ImPrEco:species:0610	Myocastor coypus (Molina, 1782)	Animalia	Chordata	Mammalia	Rodentia	Myocastoridae	Myocastor	SPECIES	Italy	IT	Foce dell'Isonzo, Isola della Cona	UTM	384026.67	5067596.93	Land	Natura_2000	Alien	Perco et al 2015 Foce Isonzo - Lista di controllo dei vertebrati	Occurrence
6161347	urn:catalog:ImPrEco:species:0611	Natrix natrix (Linnaeus, 1758)	Animalia	Chordata	Reptilia	Squamata	Natricidae	Natrix	SPECIES	Italy	IT	Foce dell'Isonzo, Isola della Cona	UTM	384026.67	5067596.93	Land	Natura_2000	Native	Perco et al 2015 Foce Isonzo - Lista di controllo dei vertebrati	Occurrence
7825895	urn:catalog:ImPrEco:species:0612	Neomys anomalus Cabrera, 1907	Animalia	Chordata	Mammalia	Soricomorpha	Soricidae	Neomys	SPECIES	Italy	IT	Foce dell'Isonzo, Isola della Cona	UTM	384026.67	5067596.93	Land	Natura_2000	Native	Perco et al 2015 Foce Isonzo - Lista di controllo dei vertebrati	Occurrence
2482613	urn:catalog:ImPrEco:species:0613	Nucifraga caryocatactes (Linnaeus, 1758)	Animalia	Chordata	Aves	Passeriformes	Corvidae	Nucifraga	SPECIES	Italy	IT	Foce dell'Isonzo, Isola della Cona	UTM	384026.67	5067596.93	Land	Natura_2000	Native	Perco et al 2015 Foce Isonzo - Lista di controllo dei vertebrati	Occurrence
2481792	urn:catalog:ImPrEco:species:0614	Numenius arquata (Linnaeus, 1758)	Animalia	Chordata	Aves	Charadriiformes	Scolopacidae	Numenius	SPECIES	Italy	IT	Foce dell'Isonzo, Isola della Cona	UTM	384026.67	5067596.93	Coastal lagoon, Freshwaters	Natura_2000	Native	Perco et al 2015 Foce Isonzo - Lista di controllo dei vertebrati	Occurrence
2481784	urn:catalog:ImPrEco:species:0615	Numenius phaeopus (Linnaeus, 1758)	Animalia	Chordata	Aves	Charadriiformes	Scolopacidae	Numenius	SPECIES	Italy	IT	Foce dell'Isonzo, Isola della Cona	UTM	384026.67	5067596.93	Coastal lagoon, Freshwaters	Natura_2000	Native	Perco et al 2015 Foce Isonzo - Lista di controllo dei vertebrati	Occurrence
2481789	urn:catalog:ImPrEco:species:0616	Numenius tenuirostris Vieillot, 1817	Animalia	Chordata	Aves	Charadriiformes	Scolopacidae	Numenius	SPECIES	Italy	IT	Foce dell'Isonzo, Isola della Cona	UTM	384026.67	5067596.93	Coastal lagoon, Freshwaters	Natura_2000	Native	Perco et al 2015 Foce Isonzo - Lista di controllo dei vertebrati	Occurrence
5218524	urn:catalog:ImPrEco:species:0617	Nyctalus noctula (Schreber, 1774)	Animalia	Chordata	Mammalia	Chiroptera	Vespertilionidae	Nyctalus	SPECIES	Italy	IT	Foce dell'Isonzo, Isola della Cona	UTM	384026.67	5067596.93	Land	Natura_2000	Native	Perco et al 2015 Foce Isonzo - Lista di controllo dei vertebrati	Occurrence
2392603	urn:catalog:ImPrEco:species:0618	Oblada melanura (Linnaeus, 1758)	Animalia	Chordata	Actinopterygii	Perciformes	Sparidae	Oblada	SPECIES	Italy	IT	Foce dell'Isonzo, Isola della Cona	UTM	384026.67	5067596.93	Coastal lagoon, Marine	Natura_2000	Native	Perco et al 2015 Foce Isonzo - Lista di controllo dei vertebrati	Occurrence
5231235	urn:catalog:ImPrEco:species:0619	Oenanthe hispanica (Linnaeus, 1758)	Animalia	Chordata	Aves	Passeriformes	Muscicapidae	Oenanthe	SPECIES	Italy	IT	Foce dell'Isonzo, Isola della Cona	UTM	384026.67	5067596.93	Land	Natura_2000	Native	Perco et al 2015 Foce Isonzo - Lista di controllo dei vertebrati	Occurrence
5231240	urn:catalog:ImPrEco:species:0620	Oenanthe oenanthe (Linnaeus, 1758)	Animalia	Chordata	Aves	Passeriformes	Muscicapidae	Oenanthe	SPECIES	Italy	IT	Foce dell'Isonzo, Isola della Cona	UTM	384026.67	5067596.93	Land	Natura_2000	Native	Perco et al 2015 Foce Isonzo - Lista di controllo dei vertebrati	Occurrence
5204019	urn:catalog:ImPrEco:species:0621	Oncorhynchus mykiss (Walbaum, 1792)	Animalia	Chordata	Actinopterygii	Salmoniformes	Salmonidae	Oncorhynchus	SPECIES	Italy	IT	Foce dell'Isonzo, Isola della Cona	UTM	384026.67	5067596.93	Freshwaters	Natura_2000	Alien	Perco et al 2015 Foce Isonzo - Lista di controllo dei vertebrati	Occurrence
2488949	urn:catalog:ImPrEco:species:0622	Oriolus oriolus (Linnaeus, 1758)	Animalia	Chordata	Aves	Passeriformes	Oriolidae	Oriolus	SPECIES	Italy	IT	Foce dell'Isonzo, Isola della Cona	UTM	384026.67	5067596.93	Land	Natura_2000	Native	Perco et al 2015 Foce Isonzo - Lista di controllo dei vertebrati	Occurrence
2497701	urn:catalog:ImPrEco:species:0623	Otus scops (Linnaeus, 1758)	Animalia	Chordata	Aves	Strigiformes	Strigidae	Otus	SPECIES	Italy	IT	Foce dell'Isonzo, Isola della Cona	UTM	384026.67	5067596.93	Land	Natura_2000	Native	Perco et al 2015 Foce Isonzo - Lista di controllo dei vertebrati	Occurrence
2375448	urn:catalog:ImPrEco:species:0624	Padogobius martensii (Gunther, 1861)	Animalia	Chordata	Actinopterygii	Perciformes	Gobiidae	Padogobius	SPECIES	Italy	IT	Foce dell'Isonzo, Isola della Cona	UTM	384026.67	5067596.93	Coastal lagoon	Natura_2000	Native	Perco et al 2015 Foce Isonzo - Lista di controllo dei vertebrati	Occurrence
2493367	urn:catalog:ImPrEco:species:0625	Panurus biarmicus (Linnaeus, 1758)	Animalia	Chordata	Aves	Passeriformes	Panuridae	Panurus	SPECIES	Italy	IT	Foce dell'Isonzo, Isola della Cona	UTM	384026.67	5067596.93	Land	Natura_2000	Native	Perco et al 2015 Foce Isonzo - Lista di controllo dei vertebrati	Occurrence
7820681	urn:catalog:ImPrEco:species:0626	Parus ater Linnaeus, 1758	Animalia	Chordata	Aves	Passeriformes	Paridae	Parus	SPECIES	Italy	IT	Foce dell'Isonzo, Isola della Cona	UTM	384026.67	5067596.93	Land	Natura_2000	Native	Perco et al 2015 Foce Isonzo - Lista di controllo dei vertebrati	Occurrence
8191482	urn:catalog:ImPrEco:species:0627	Parus caeruleus Linnaeus, 1758	Animalia	Chordata	Aves	Passeriformes	Paridae	Parus	SPECIES	Italy	IT	Foce dell'Isonzo, Isola della Cona	UTM	384026.67	5067596.93	Land	Natura_2000	Native	Perco et al 2015 Foce Isonzo - Lista di controllo dei vertebrati	Occurrence
8203973	urn:catalog:ImPrEco:species:0628	Parus cristatus Linnaeus, 1758	Animalia	Chordata	Aves	Passeriformes	Paridae	Parus	SPECIES	Italy	IT	Foce dell'Isonzo, Isola della Cona	UTM	384026.67	5067596.93	Land	Natura_2000	Native	Perco et al 2015 Foce Isonzo - Lista di controllo dei vertebrati	Occurrence
9705453	urn:catalog:ImPrEco:species:0629	Parus major Linnaeus, 1758	Animalia	Chordata	Aves	Passeriformes	Paridae	Parus	SPECIES	Italy	IT	Foce dell'Isonzo, Isola della Cona	UTM	384026.67	5067596.93	Land	Natura_2000	Native	Perco et al 2015 Foce Isonzo - Lista di controllo dei vertebrati	Occurrence
4409010	urn:catalog:ImPrEco:species:0630	Parus montanus Conrad von Baldenstein, 1827	Animalia	Chordata	Aves	Passeriformes	Paridae	Parus	SPECIES	Italy	IT	Foce dell'Isonzo, Isola della Cona	UTM	384026.67	5067596.93	Land	Natura_2000	Native	Perco et al 2015 Foce Isonzo - Lista di controllo dei vertebrati	Occurrence
8126684	urn:catalog:ImPrEco:species:0631	Parus palustris Linnaeus, 1758	Animalia	Chordata	Aves	Passeriformes	Paridae	Parus	SPECIES	Italy	IT	Foce dell'Isonzo, Isola della Cona	UTM	384026.67	5067596.93	Land	Natura_2000	Native	Perco et al 2015 Foce Isonzo - Lista di controllo dei vertebrati	Occurrence
5231190	urn:catalog:ImPrEco:species:0632	Passer domesticus (Linnaeus, 1758)	Animalia	Chordata	Aves	Passeriformes	Passeridae	Passer	SPECIES	Italy	IT	Foce dell'Isonzo, Isola della Cona	UTM	384026.67	5067596.93	Land	Natura_2000	Native	Perco et al 2015 Foce Isonzo - Lista di controllo dei vertebrati	Occurrence
8426551	urn:catalog:ImPrEco:species:0633	Passer italiae (Vieillot, 1817)	Animalia	Chordata	Aves	Passeriformes	Passeridae	Passer	SPECIES	Italy	IT	Foce dell'Isonzo, Isola della Cona	UTM	384026.67	5067596.93	Land	Natura_2000	Native	Perco et al 2015 Foce Isonzo - Lista di controllo dei vertebrati	Occurrence
5231198	urn:catalog:ImPrEco:species:0634	Passer montanus (Linnaeus, 1758)	Animalia	Chordata	Aves	Passeriformes	Passeridae	Passer	SPECIES	Italy	IT	Foce dell'Isonzo, Isola della Cona	UTM	384026.67	5067596.93	Land	Natura_2000	Native	Perco et al 2015 Foce Isonzo - Lista di controllo dei vertebrati	Occurrence
2426661	urn:catalog:ImPrEco:species:0635	Pelophylax ridibundus (Pallas, 1771)	Animalia	Chordata	Amphibia	Anura	Ranidae	Pelophylax	SPECIES	Italy	IT	Foce dell'Isonzo, Isola della Cona	UTM	384026.67	5067596.93	Freshwaters, Land	Natura_2000	Native	Perco et al 2015 Foce Isonzo - Lista di controllo dei vertebrati	Occurrence
2481890	urn:catalog:ImPrEco:species:0636	Phalacrocorax carbo (Linnaeus, 1758)	Animalia	Chordata	Aves	Suliformes	Phalacrocoracidae	Phalacrocorax	SPECIES	Italy	IT	Foce dell'Isonzo, Isola della Cona	UTM	384026.67	5067596.93	Coastal lagoon, Marine	Natura_2000	Native	Perco et al 2015 Foce Isonzo - Lista di controllo dei vertebrati	Occurrence
9752149	urn:catalog:ImPrEco:species:0637	Phasianus colchicus Linnaeus, 1758	Animalia	Chordata	Aves	Galliformes	Phasianidae	Phasianus	SPECIES	Italy	IT	Foce dell'Isonzo, Isola della Cona	UTM	384026.67	5067596.93	Land	Natura_2000	Native	Perco et al 2015 Foce Isonzo - Lista di controllo dei vertebrati	Occurrence
4409653	urn:catalog:ImPrEco:species:0638	Phoxinus phoxinus (Linnaeus, 1758)	Animalia	Chordata	Actinopterygii	Cypriniformes	Cyprinidae	Phoxinus	SPECIES	Italy	IT	Foce dell'Isonzo, Isola della Cona	UTM	384026.67	5067596.93	Freshwaters	Natura_2000	Native	Perco et al 2015 Foce Isonzo - Lista di controllo dei vertebrati	Occurrence
2493070	urn:catalog:ImPrEco:species:0639	Phylloscopus bonelli (Vieillot, 1819)	Animalia	Chordata	Aves	Passeriformes	Phylloscopidae	Phylloscopus	SPECIES	Italy	IT	Foce dell'Isonzo, Isola della Cona	UTM	384026.67	5067596.93	Land	Natura_2000	Native	Perco et al 2015 Foce Isonzo - Lista di controllo dei vertebrati	Occurrence
2493091	urn:catalog:ImPrEco:species:0640	Phylloscopus collybita (Vieillot, 1817)	Animalia	Chordata	Aves	Passeriformes	Phylloscopidae	Phylloscopus	SPECIES	Italy	IT	Foce dell'Isonzo, Isola della Cona	UTM	384026.67	5067596.93	Land	Natura_2000	Native	Perco et al 2015 Foce Isonzo - Lista di controllo dei vertebrati	Occurrence
8128385	urn:catalog:ImPrEco:species:0641	Phylloscopus sibillatrix (Bechstein, 1792)	Animalia	Chordata	Aves	Passeriformes	Phylloscopidae	Phylloscopus	SPECIES	Italy	IT	Foce dell'Isonzo, Isola della Cona	UTM	384026.67	5067596.93	Land	Natura_2000	Native	Perco et al 2015 Foce Isonzo - Lista di controllo dei vertebrati	Occurrence
2493052	urn:catalog:ImPrEco:species:0642	Phylloscopus trochilus (Linnaeus, 1758)	Animalia	Chordata	Aves	Passeriformes	Phylloscopidae	Phylloscopus	SPECIES	Italy	IT	Foce dell'Isonzo, Isola della Cona	UTM	384026.67	5067596.93	Land	Natura_2000	Native	Perco et al 2015 Foce Isonzo - Lista di controllo dei vertebrati	Occurrence
5229490	urn:catalog:ImPrEco:species:0643	Pica pica (Linnaeus, 1758)	Animalia	Chordata	Aves	Passeriformes	Corvidae	Pica	SPECIES	Italy	IT	Foce dell'Isonzo, Isola della Cona	UTM	384026.67	5067596.93	Land	Natura_2000	Native	Perco et al 2015 Foce Isonzo - Lista di controllo dei vertebrati	Occurrence
2478523	urn:catalog:ImPrEco:species:0644	Picus viridis Linnaeus, 1758	Animalia	Chordata	Aves	Piciformes	Picidae	Picus	SPECIES	Italy	IT	Foce dell'Isonzo, Isola della Cona	UTM	384026.67	5067596.93	Land	Natura_2000	Native	Perco et al 2015 Foce Isonzo - Lista di controllo dei vertebrati	Occurrence
4374731	urn:catalog:ImPrEco:species:0645	Pinna nobilis Linnaeus, 1758	Animalia	Mollusca	Bivalvia	Ostreida	Pinnidae	Pinna	SPECIES	Italy	IT	Foce dell'Isonzo, Isola della Cona	UTM	384026.67	5067596.93	Coastal lagoon, Marine	Natura_2000	Native	Personal observation	Occurrence
5218465	urn:catalog:ImPrEco:species:0646	Pipistrellus pipistrellus (Schreber, 1774)	Animalia	Chordata	Mammalia	Chiroptera	Vespertilionidae	Pipistrellus	SPECIES	Italy	IT	Foce dell'Isonzo, Isola della Cona	UTM	384026.67	5067596.93	Land	Natura_2000	Native	Perco et al 2015 Foce Isonzo - Lista di controllo dei vertebrati	Occurrence
5218507	urn:catalog:ImPrEco:species:0647	Plecotus auritus (Linnaeus, 1758)	Animalia	Chordata	Mammalia	Chiroptera	Vespertilionidae	Plecotus	SPECIES	Italy	IT	Foce dell'Isonzo, Isola della Cona	UTM	384026.67	5067596.93	Land	Natura_2000	Native	Perco et al 2015 Foce Isonzo - Lista di controllo dei vertebrati	Occurrence
2482059	urn:catalog:ImPrEco:species:0648	Podiceps auritus (Linnaeus, 1758)	Animalia	Chordata	Aves	Podicipediformes	Podicipedidae	Podiceps	SPECIES	Italy	IT	Foce dell'Isonzo, Isola della Cona	UTM	384026.67	5067596.93	Coastal lagoon, Marine	Natura_2000	Native	Perco et al 2015 Foce Isonzo - Lista di controllo dei vertebrati	Occurrence
2482054	urn:catalog:ImPrEco:species:0649	Podiceps cristatus (Linnaeus, 1758)	Animalia	Chordata	Aves	Podicipediformes	Podicipedidae	Podiceps	SPECIES	Italy	IT	Foce dell'Isonzo, Isola della Cona	UTM	384026.67	5067596.93	Coastal lagoon, Freshwaters, Marine	Natura_2000	Native	Perco et al 2015 Foce Isonzo - Lista di controllo dei vertebrati	Occurrence
2482051	urn:catalog:ImPrEco:species:0650	Podiceps grisegena (Boddaert, 1783)	Animalia	Chordata	Aves	Podicipediformes	Podicipedidae	Podiceps	SPECIES	Italy	IT	Foce dell'Isonzo, Isola della Cona	UTM	384026.67	5067596.93	Coastal lagoon, Marine	Natura_2000	Native	Perco et al 2015 Foce Isonzo - Lista di controllo dei vertebrati	Occurrence
2482065	urn:catalog:ImPrEco:species:0651	Podiceps nigricollis C.L.Brehm, 1831	Animalia	Chordata	Aves	Podicipediformes	Podicipedidae	Podiceps	SPECIES	Italy	IT	Foce dell'Isonzo, Isola della Cona	UTM	384026.67	5067596.93	Coastal lagoon, Marine	Natura_2000	Native	Perco et al 2015 Foce Isonzo - Lista di controllo dei vertebrati	Occurrence
2379295	urn:catalog:ImPrEco:species:0652	Pomatoschistus marmoratus (Risso, 1810)	Animalia	Chordata	Actinopterygii	Perciformes	Gobiidae	Pomatoschistus	SPECIES	Italy	IT	Foce dell'Isonzo, Isola della Cona	UTM	384026.67	5067596.93	Coastal lagoon	Natura_2000	Native	Perco et al 2015 Foce Isonzo - Lista di controllo dei vertebrati	Occurrence
2474627	urn:catalog:ImPrEco:species:0653	Porzana parva (Scopoli, 1769)	Animalia	Chordata	Aves	Gruiformes	Rallidae	Porzana	SPECIES	Italy	IT	Foce dell'Isonzo, Isola della Cona	UTM	384026.67	5067596.93	Coastal lagoon, Freshwaters	Natura_2000	Native	Perco et al 2015 Foce Isonzo - Lista di controllo dei vertebrati	Occurrence
2474621	urn:catalog:ImPrEco:species:0654	Porzana porzana (Linnaeus, 1766)	Animalia	Chordata	Aves	Gruiformes	Rallidae	Porzana	SPECIES	Italy	IT	Foce dell'Isonzo, Isola della Cona	UTM	384026.67	5067596.93	Coastal lagoon, Freshwaters	Natura_2000	Native	Perco et al 2015 Foce Isonzo - Lista di controllo dei vertebrati	Occurrence
2474628	urn:catalog:ImPrEco:species:0655	Porzana pusilla (Pallas, 1776)	Animalia	Chordata	Aves	Gruiformes	Rallidae	Porzana	SPECIES	Italy	IT	Foce dell'Isonzo, Isola della Cona	UTM	384026.67	5067596.93	Coastal lagoon, Freshwaters	Natura_2000	Native	Perco et al 2015 Foce Isonzo - Lista di controllo dei vertebrati	Occurrence
2417940	urn:catalog:ImPrEco:species:0656	Prionace glauca (Linnaeus, 1758)	Animalia	Chordata	Elasmobranchii	Carcharhiniformes	Carcharhinidae	Prionace	SPECIES	Italy	IT	Foce dell'Isonzo, Isola della Cona	UTM	384026.67	5067596.93	Coastal lagoon, Marine	Natura_2000	Native	Perco et al 2015 Foce Isonzo - Lista di controllo dei vertebrati	Occurrence
2362868	urn:catalog:ImPrEco:species:0657	Pseudorasbora parva (Temminck & Schlegel, 1846)	Animalia	Chordata	Actinopterygii	Cypriniformes	Cyprinidae	Pseudorasbora	SPECIES	Italy	IT	Foce dell'Isonzo, Isola della Cona	UTM	384026.67	5067596.93	Freshwaters	Natura_2000	Native	Perco et al 2015 Foce Isonzo - Lista di controllo dei vertebrati	Occurrence
4408796	urn:catalog:ImPrEco:species:0658	Ptyonoprogne rupestris (Scopoli, 1769)	Animalia	Chordata	Aves	Passeriformes	Hirundinidae	Ptyonoprogne	SPECIES	Italy	IT	Foce dell'Isonzo, Isola della Cona	UTM	384026.67	5067596.93	Land	Natura_2000	Native	Perco et al 2015 Foce Isonzo - Lista di controllo dei vertebrati	Occurrence
2494543	urn:catalog:ImPrEco:species:0659	Pyrrhula pyrrhula (Linnaeus, 1758)	Animalia	Chordata	Aves	Passeriformes	Fringillidae	Pyrrhula	SPECIES	Italy	IT	Foce dell'Isonzo, Isola della Cona	UTM	384026.67	5067596.93	Land	Natura_2000	Native	Perco et al 2015 Foce Isonzo - Lista di controllo dei vertebrati	Occurrence
5216024	urn:catalog:ImPrEco:species:0660	Raja clavata Linnaeus, 1758	Animalia	Chordata	Elasmobranchii	Rajiformes	Rajidae	Raja	SPECIES	Italy	IT	Foce dell'Isonzo, Isola della Cona	UTM	384026.67	5067596.93	Coastal lagoon, Marine	Natura_2000	Native	Perco et al 2015 Foce Isonzo - Lista di controllo dei vertebrati	Occurrence
2474831	urn:catalog:ImPrEco:species:0661	Rallus aquaticus Linnaeus, 1758	Animalia	Chordata	Aves	Gruiformes	Rallidae	Rallus	SPECIES	Italy	IT	Foce dell'Isonzo, Isola della Cona	UTM	384026.67	5067596.93	Coastal lagoon, Freshwaters	Natura_2000	Native	Perco et al 2015 Foce Isonzo - Lista di controllo dei vertebrati	Occurrence
2439261	urn:catalog:ImPrEco:species:0662	Rattus norvegicus (Berkenhout, 1769)	Animalia	Chordata	Mammalia	Rodentia	Muridae	Rattus	SPECIES	Italy	IT	Foce dell'Isonzo, Isola della Cona	UTM	384026.67	5067596.93	Land	Natura_2000	Native	Perco et al 2015 Foce Isonzo - Lista di controllo dei vertebrati	Occurrence
2439270	urn:catalog:ImPrEco:species:0663	Rattus rattus (Linnaeus, 1758)	Animalia	Chordata	Mammalia	Rodentia	Muridae	Rattus	SPECIES	Italy	IT	Foce dell'Isonzo, Isola della Cona	UTM	384026.67	5067596.93	Land	Natura_2000	Native	Perco et al 2015 Foce Isonzo - Lista di controllo dei vertebrati	Occurrence
6093527	urn:catalog:ImPrEco:species:0664	Regulus ignicapilla (Temminck, 1820)	Animalia	Chordata	Aves	Passeriformes	Regulidae	Regulus	SPECIES	Italy	IT	Foce dell'Isonzo, Isola della Cona	UTM	384026.67	5067596.93	Land	Natura_2000	Native	Perco et al 2015 Foce Isonzo - Lista di controllo dei vertebrati	Occurrence
2484596	urn:catalog:ImPrEco:species:0665	Regulus regulus (Linnaeus, 1758)	Animalia	Chordata	Aves	Passeriformes	Regulidae	Regulus	SPECIES	Italy	IT	Foce dell'Isonzo, Isola della Cona	UTM	384026.67	5067596.93	Land	Natura_2000	Native	Perco et al 2015 Foce Isonzo - Lista di controllo dei vertebrati	Occurrence
2487385	urn:catalog:ImPrEco:species:0666	Remiz pendulinus (Linnaeus, 1758)	Animalia	Chordata	Aves	Passeriformes	Remizidae	Remiz	SPECIES	Italy	IT	Foce dell'Isonzo, Isola della Cona	UTM	384026.67	5067596.93	Land	Natura_2000	Native	Perco et al 2015 Foce Isonzo - Lista di controllo dei vertebrati	Occurrence
2489160	urn:catalog:ImPrEco:species:0667	Riparia riparia (Linnaeus, 1758)	Animalia	Chordata	Aves	Passeriformes	Hirundinidae	Riparia	SPECIES	Italy	IT	Foce dell'Isonzo, Isola della Cona	UTM	384026.67	5067596.93	Land	Natura_2000	Native	Perco et al 2015 Foce Isonzo - Lista di controllo dei vertebrati	Occurrence
2481205	urn:catalog:ImPrEco:species:0668	Rissa tridactyla (Linnaeus, 1758)	Animalia	Chordata	Aves	Charadriiformes	Laridae	Rissa	SPECIES	Italy	IT	Foce dell'Isonzo, Isola della Cona	UTM	384026.67	5067596.93	Coastal lagoon, Freshwaters, Marine	Natura_2000	Native	Perco et al 2015 Foce Isonzo - Lista di controllo dei vertebrati	Occurrence
2359651	urn:catalog:ImPrEco:species:0669	Rutilus erythrophthalmus Zerunian, 1982	Animalia	Chordata	Actinopterygii	Cypriniformes	Cyprinidae	Rutilus	SPECIES	Italy	IT	Foce dell'Isonzo, Isola della Cona	UTM	384026.67	5067596.93	Freshwaters	Natura_2000	Native	Perco et al 2015 Foce Isonzo - Lista di controllo dei vertebrati	Occurrence
5568373	urn:catalog:ImPrEco:species:0670	Salicornia veneta Pignatti & Lausi	Plantae	Tracheophyta	Magnoliopsida	Caryophyllales	Amaranthaceae	Salicornia	SPECIES	Italy	IT	Foce dell'Isonzo, Isola della Cona	UTM	384026.67	5067596.93	Coastal lagoon	Natura_2000	Native	Riserva Naturale Regionale della Foce dell'Isonzo 2002 Elenco Floristico delle piante vascolari	Occurrence
2492521	urn:catalog:ImPrEco:species:0671	Saxicola rubetra (Linnaeus, 1758)	Animalia	Chordata	Aves	Passeriformes	Muscicapidae	Saxicola	SPECIES	Italy	IT	Foce dell'Isonzo, Isola della Cona	UTM	384026.67	5067596.93	Land	Natura_2000	Native	Perco et al 2015 Foce Isonzo - Lista di controllo dei vertebrati	Occurrence
2492526	urn:catalog:ImPrEco:species:0672	Saxicola torquatus (Linnaeus, 1766)	Animalia	Chordata	Aves	Passeriformes	Muscicapidae	Saxicola	SPECIES	Italy	IT	Foce dell'Isonzo, Isola della Cona	UTM	384026.67	5067596.93	Land	Natura_2000	Native	Perco et al 2015 Foce Isonzo - Lista di controllo dei vertebrati	Occurrence
2362635	urn:catalog:ImPrEco:species:0673	Scardinius erythrophthalmus (Linnaeus, 1758)	Animalia	Chordata	Actinopterygii	Cypriniformes	Cyprinidae	Scardinius	SPECIES	Italy	IT	Foce dell'Isonzo, Isola della Cona	UTM	384026.67	5067596.93	Freshwaters	Natura_2000	Alien	Perco et al 2015 Foce Isonzo - Lista di controllo dei vertebrati	Occurrence
2399670	urn:catalog:ImPrEco:species:0674	Sciaena umbra Linnaeus, 1758	Animalia	Chordata	Actinopterygii	Perciformes	Sciaenidae	Sciaena	SPECIES	Italy	IT	Foce dell'Isonzo, Isola della Cona	UTM	384026.67	5067596.93	Coastal lagoon, Marine	Natura_2000	Native	Perco et al 2015 Foce Isonzo - Lista di controllo dei vertebrati	Occurrence
8211070	urn:catalog:ImPrEco:species:0675	Sciurus vulgaris Linnaeus, 1758	Animalia	Chordata	Mammalia	Rodentia	Sciuridae	Sciurus	SPECIES	Italy	IT	Foce dell'Isonzo, Isola della Cona	UTM	384026.67	5067596.93	Land	Natura_2000	Native	Perco et al 2015 Foce Isonzo - Lista di controllo dei vertebrati	Occurrence
2481700	urn:catalog:ImPrEco:species:0676	Scolopax rusticola Linnaeus, 1758	Animalia	Chordata	Aves	Charadriiformes	Scolopacidae	Scolopax	SPECIES	Italy	IT	Foce dell'Isonzo, Isola della Cona	UTM	384026.67	5067596.93	Land	Natura_2000	Native	Perco et al 2015 Foce Isonzo - Lista di controllo dei vertebrati	Occurrence
2374161	urn:catalog:ImPrEco:species:0677	Scomber colias Gmelin, 1789	Animalia	Chordata	Actinopterygii	Perciformes	Scombridae	Scomber	SPECIES	Italy	IT	Foce dell'Isonzo, Isola della Cona	UTM	384026.67	5067596.93	Coastal lagoon, Marine	Natura_2000	Native	Perco et al 2015 Foce Isonzo - Lista di controllo dei vertebrati	Occurrence
2374149	urn:catalog:ImPrEco:species:0678	Scomber scombrus Linnaeus, 1758	Animalia	Chordata	Actinopterygii	Perciformes	Scombridae	Scomber	SPECIES	Italy	IT	Foce dell'Isonzo, Isola della Cona	UTM	384026.67	5067596.93	Coastal lagoon, Marine	Natura_2000	Native	Perco et al 2015 Foce Isonzo - Lista di controllo dei vertebrati	Occurrence
2409418	urn:catalog:ImPrEco:species:0679	Scophthalmus maximus (Linnaeus, 1758)	Animalia	Chordata	Actinopterygii	Pleuronectiformes	Scophthalmidae	Scophthalmus	SPECIES	Italy	IT	Foce dell'Isonzo, Isola della Cona	UTM	384026.67	5067596.93	Coastal lagoon, Marine	Natura_2000	Native	Perco et al 2015 Foce Isonzo - Lista di controllo dei vertebrati	Occurrence
2494200	urn:catalog:ImPrEco:species:0680	Serinus serinus (Linnaeus, 1766)	Animalia	Chordata	Aves	Passeriformes	Fringillidae	Serinus	SPECIES	Italy	IT	Foce dell'Isonzo, Isola della Cona	UTM	384026.67	5067596.93	Land	Natura_2000	Native	Perco et al 2015 Foce Isonzo - Lista di controllo dei vertebrati	Occurrence
2388714	urn:catalog:ImPrEco:species:0681	Serranus scriba (Linnaeus, 1758)	Animalia	Chordata	Actinopterygii	Perciformes	Serranidae	Serranus	SPECIES	Italy	IT	Foce dell'Isonzo, Isola della Cona	UTM	384026.67	5067596.93	Coastal lagoon, Marine	Natura_2000	Native	Perco et al 2015 Foce Isonzo - Lista di controllo dei vertebrati	Occurrence
2337607	urn:catalog:ImPrEco:species:0682	Silurus glanis Linnaeus, 1758	Animalia	Chordata	Actinopterygii	Siluriformes	Siluridae	Silurus	SPECIES	Italy	IT	Foce dell'Isonzo, Isola della Cona	UTM	384026.67	5067596.93	Freshwaters	Natura_2000	Alien	Perco et al 2015 Foce Isonzo - Lista di controllo dei vertebrati	Occurrence
2484916	urn:catalog:ImPrEco:species:0683	Sitta europaea Linnaeus, 1758	Animalia	Chordata	Aves	Passeriformes	Sittidae	Sitta	SPECIES	Italy	IT	Foce dell'Isonzo, Isola della Cona	UTM	384026.67	5067596.93	Land	Natura_2000	Native	Perco et al 2015 Foce Isonzo - Lista di controllo dei vertebrati	Occurrence
7913650	urn:catalog:ImPrEco:species:0684	Solea vulgaris Quensel, 1806	Animalia	Chordata	Actinopterygii	Pleuronectiformes	Soleidae	Solea	SPECIES	Italy	IT	Foce dell'Isonzo, Isola della Cona	UTM	384026.67	5067596.93	Coastal lagoon, Marine	Natura_2000	Native	Perco et al 2015 Foce Isonzo - Lista di controllo dei vertebrati	Occurrence
8316400	urn:catalog:ImPrEco:species:0685	Sorex araneus Linnaeus, 1758	Animalia	Chordata	Mammalia	Soricomorpha	Soricidae	Sorex	SPECIES	Italy	IT	Foce dell'Isonzo, Isola della Cona	UTM	384026.67	5067596.93	Land	Natura_2000	Native	Perco et al 2015 Foce Isonzo - Lista di controllo dei vertebrati	Occurrence
2392508	urn:catalog:ImPrEco:species:0686	Sparus aurata Linnaeus, 1758	Animalia	Chordata	Actinopterygii	Perciformes	Sparidae	Sparus	SPECIES	Italy	IT	Foce dell'Isonzo, Isola della Cona	UTM	384026.67	5067596.93	Coastal lagoon, Marine	Natura_2000	Native	Perco et al 2015 Foce Isonzo - Lista di controllo dei vertebrati	Occurrence
5220055	urn:catalog:ImPrEco:species:0687	Stenella coeruleoalba (Meyen, 1833)	Animalia	Chordata	Mammalia	Cetacea	Delphinidae	Stenella	SPECIES	Italy	IT	Foce dell'Isonzo, Isola della Cona	UTM	384026.67	5067596.93	Marine	Natura_2000	Native	Perco et al 2015 Foce Isonzo - Lista di controllo dei vertebrati	Occurrence
2481613	urn:catalog:ImPrEco:species:0688	Stercorarius longicaudus Vieillot, 1819	Animalia	Chordata	Aves	Charadriiformes	Stercorariidae	Stercorarius	SPECIES	Italy	IT	Foce dell'Isonzo, Isola della Cona	UTM	384026.67	5067596.93	Marine	Natura_2000	Native	Perco et al 2015 Foce Isonzo - Lista di controllo dei vertebrati	Occurrence
2481621	urn:catalog:ImPrEco:species:0689	Stercorarius parasiticus (Linnaeus, 1758)	Animalia	Chordata	Aves	Charadriiformes	Stercorariidae	Stercorarius	SPECIES	Italy	IT	Foce dell'Isonzo, Isola della Cona	UTM	384026.67	5067596.93	Marine	Natura_2000	Native	Perco et al 2015 Foce Isonzo - Lista di controllo dei vertebrati	Occurrence
2481609	urn:catalog:ImPrEco:species:0690	Stercorarius pomarinus (Temminck, 1815)	Animalia	Chordata	Aves	Charadriiformes	Stercorariidae	Stercorarius	SPECIES	Italy	IT	Foce dell'Isonzo, Isola della Cona	UTM	384026.67	5067596.93	Marine	Natura_2000	Native	Perco et al 2015 Foce Isonzo - Lista di controllo dei vertebrati	Occurrence
2481618	urn:catalog:ImPrEco:species:0691	Stercorarius skua (Brunnich, 1764)	Animalia	Chordata	Aves	Charadriiformes	Stercorariidae	Stercorarius	SPECIES	Italy	IT	Foce dell'Isonzo, Isola della Cona	UTM	384026.67	5067596.93	Marine	Natura_2000	Native	Perco et al 2015 Foce Isonzo - Lista di controllo dei vertebrati	Occurrence
2382158	urn:catalog:ImPrEco:species:0692	Stizostedion lucioperca (Linnaeus, 1758)	Animalia	Chordata	Actinopterygii	Perciformes	Percidae	Stizostedion	SPECIES	Italy	IT	Foce dell'Isonzo, Isola della Cona	UTM	384026.67	5067596.93	Freshwaters	Natura_2000	Alien	Perco et al 2015 Foce Isonzo - Lista di controllo dei vertebrati	Occurrence
2495696	urn:catalog:ImPrEco:species:0693	Streptopelia decaocto (Frivaldszky, 1838)	Animalia	Chordata	Aves	Columbiformes	Columbidae	Streptopelia	SPECIES	Italy	IT	Foce dell'Isonzo, Isola della Cona	UTM	384026.67	5067596.93	Land	Natura_2000	Native	Perco et al 2015 Foce Isonzo - Lista di controllo dei vertebrati	Occurrence
2495708	urn:catalog:ImPrEco:species:0694	Streptopelia turtur (Linnaeus, 1758)	Animalia	Chordata	Aves	Columbiformes	Columbidae	Streptopelia	SPECIES	Italy	IT	Foce dell'Isonzo, Isola della Cona	UTM	384026.67	5067596.93	Land	Natura_2000	Native	Perco et al 2015 Foce Isonzo - Lista di controllo dei vertebrati	Occurrence
9282206	urn:catalog:ImPrEco:species:0695	Strix aluco Linnaeus, 1758	Animalia	Chordata	Aves	Strigiformes	Strigidae	Strix	SPECIES	Italy	IT	Foce dell'Isonzo, Isola della Cona	UTM	384026.67	5067596.93	Land	Natura_2000	Native	Perco et al 2015 Foce Isonzo - Lista di controllo dei vertebrati	Occurrence
2489102	urn:catalog:ImPrEco:species:0696	Sturnus roseus (Linnaeus, 1758)	Animalia	Chordata	Aves	Passeriformes	Sturnidae	Sturnus	SPECIES	Italy	IT	Foce dell'Isonzo, Isola della Cona	UTM	384026.67	5067596.93	Land	Natura_2000	Native	Perco et al 2015 Foce Isonzo - Lista di controllo dei vertebrati	Occurrence
9809229	urn:catalog:ImPrEco:species:0697	Sturnus vulgaris Linnaeus, 1758	Animalia	Chordata	Aves	Passeriformes	Sturnidae	Sturnus	SPECIES	Italy	IT	Foce dell'Isonzo, Isola della Cona	UTM	384026.67	5067596.93	Land	Natura_2000	Native	Perco et al 2015 Foce Isonzo - Lista di controllo dei vertebrati	Occurrence
2435506	urn:catalog:ImPrEco:species:0698	Suncus etruscus (Savi, 1822)	Animalia	Chordata	Mammalia	Soricomorpha	Soricidae	Suncus	SPECIES	Italy	IT	Foce dell'Isonzo, Isola della Cona	UTM	384026.67	5067596.93	Land	Natura_2000	Native	Perco et al 2015 Foce Isonzo - Lista di controllo dei vertebrati	Occurrence
7705930	urn:catalog:ImPrEco:species:0699	Sus scrofa Linnaeus, 1758	Animalia	Chordata	Mammalia	Artiodactyla	Suidae	Sus	SPECIES	Italy	IT	Foce dell'Isonzo, Isola della Cona	UTM	384026.67	5067596.93	Land	Natura_2000	Native	Perco et al 2015 Foce Isonzo - Lista di controllo dei vertebrati	Occurrence
2492956	urn:catalog:ImPrEco:species:0700	Sylvia atricapilla (Linnaeus, 1758)	Animalia	Chordata	Aves	Passeriformes	Sylviidae	Sylvia	SPECIES	Italy	IT	Foce dell'Isonzo, Isola della Cona	UTM	384026.67	5067596.93	Land	Natura_2000	Native	Perco et al 2015 Foce Isonzo - Lista di controllo dei vertebrati	Occurrence
2492942	urn:catalog:ImPrEco:species:0701	Sylvia borin (Boddaert, 1783)	Animalia	Chordata	Aves	Passeriformes	Sylviidae	Sylvia	SPECIES	Italy	IT	Foce dell'Isonzo, Isola della Cona	UTM	384026.67	5067596.93	Land	Natura_2000	Native	Perco et al 2015 Foce Isonzo - Lista di controllo dei vertebrati	Occurrence
2492950	urn:catalog:ImPrEco:species:0702	Sylvia cantillans (Pallas, 1764)	Animalia	Chordata	Aves	Passeriformes	Sylviidae	Sylvia	SPECIES	Italy	IT	Foce dell'Isonzo, Isola della Cona	UTM	384026.67	5067596.93	Land	Natura_2000	Native	Perco et al 2015 Foce Isonzo - Lista di controllo dei vertebrati	Occurrence
2492943	urn:catalog:ImPrEco:species:0703	Sylvia communis Latham, 1787	Animalia	Chordata	Aves	Passeriformes	Sylviidae	Sylvia	SPECIES	Italy	IT	Foce dell'Isonzo, Isola della Cona	UTM	384026.67	5067596.93	Land	Natura_2000	Native	Perco et al 2015 Foce Isonzo - Lista di controllo dei vertebrati	Occurrence
2492960	urn:catalog:ImPrEco:species:0704	Sylvia curruca (Linnaeus, 1758)	Animalia	Chordata	Aves	Passeriformes	Sylviidae	Sylvia	SPECIES	Italy	IT	Foce dell'Isonzo, Isola della Cona	UTM	384026.67	5067596.93	Land	Natura_2000	Native	Perco et al 2015 Foce Isonzo - Lista di controllo dei vertebrati	Occurrence
2492944	urn:catalog:ImPrEco:species:0705	Sylvia hortensis (Gmelin, 1789)	Animalia	Chordata	Aves	Passeriformes	Sylviidae	Sylvia	SPECIES	Italy	IT	Foce dell'Isonzo, Isola della Cona	UTM	384026.67	5067596.93	Land	Natura_2000	Native	Perco et al 2015 Foce Isonzo - Lista di controllo dei vertebrati	Occurrence
2492962	urn:catalog:ImPrEco:species:0706	Sylvia melanocephala (Gmelin, 1789)	Animalia	Chordata	Aves	Passeriformes	Sylviidae	Sylvia	SPECIES	Italy	IT	Foce dell'Isonzo, Isola della Cona	UTM	384026.67	5067596.93	Land	Natura_2000	Native	Perco et al 2015 Foce Isonzo - Lista di controllo dei vertebrati	Occurrence
2492955	urn:catalog:ImPrEco:species:0707	Sylvia nisoria (Bechstein, 1792)	Animalia	Chordata	Aves	Passeriformes	Sylviidae	Sylvia	SPECIES	Italy	IT	Foce dell'Isonzo, Isola della Cona	UTM	384026.67	5067596.93	Land	Natura_2000	Native	Perco et al 2015 Foce Isonzo - Lista di controllo dei vertebrati	Occurrence
8056718	urn:catalog:ImPrEco:species:0708	Syngnathus abaster Risso, 1827	Animalia	Chordata	Actinopterygii	Syngnathiformes	Syngnathidae	Syngnathus	SPECIES	Italy	IT	Foce dell'Isonzo, Isola della Cona	UTM	384026.67	5067596.93	Coastal lagoon, Marine	Natura_2000	Native	Perco et al 2015 Foce Isonzo - Lista di controllo dei vertebrati	Occurrence
2332927	urn:catalog:ImPrEco:species:0709	Syngnathus acus Linnaeus, 1758	Animalia	Chordata	Actinopterygii	Syngnathiformes	Syngnathidae	Syngnathus	SPECIES	Italy	IT	Foce dell'Isonzo, Isola della Cona	UTM	384026.67	5067596.93	Coastal lagoon, Marine	Natura_2000	Native	Perco et al 2015 Foce Isonzo - Lista di controllo dei vertebrati	Occurrence
2332908	urn:catalog:ImPrEco:species:0710	Syngnathus typhle Linnaeus, 1758	Animalia	Chordata	Actinopterygii	Syngnathiformes	Syngnathidae	Syngnathus	SPECIES	Italy	IT	Foce dell'Isonzo, Isola della Cona	UTM	384026.67	5067596.93	Coastal lagoon, Marine	Natura_2000	Native	Perco et al 2015 Foce Isonzo - Lista di controllo dei vertebrati	Occurrence
2482048	urn:catalog:ImPrEco:species:0711	Tachybaptus ruficollis (Pallas, 1764)	Animalia	Chordata	Aves	Podicipediformes	Podicipedidae	Tachybaptus	SPECIES	Italy	IT	Foce dell'Isonzo, Isola della Cona	UTM	384026.67	5067596.93	Coastal lagoon, Freshwaters	Natura_2000	Native	Perco et al 2015 Foce Isonzo - Lista di controllo dei vertebrati	Occurrence
2498009	urn:catalog:ImPrEco:species:0712	Tadorna tadorna (Linnaeus, 1758)	Animalia	Chordata	Aves	Anseriformes	Anatidae	Tadorna	SPECIES	Italy	IT	Foce dell'Isonzo, Isola della Cona	UTM	384026.67	5067596.93	Coastal lagoon, Freshwaters	Natura_2000	Native	Perco et al 2015 Foce Isonzo - Lista di controllo dei vertebrati	Occurrence
7872906	urn:catalog:ImPrEco:species:0713	Talpa europaea Linnaeus, 1758	Animalia	Chordata	Mammalia	Soricomorpha	Talpidae	Talpa	SPECIES	Italy	IT	Foce dell'Isonzo, Isola della Cona	UTM	384026.67	5067596.93	Land	Natura_2000	Native	Perco et al 2015 Foce Isonzo - Lista di controllo dei vertebrati	Occurrence
5203999	urn:catalog:ImPrEco:species:0714	Thymallus thymallus (Linnaeus, 1758)	Animalia	Chordata	Actinopterygii	Salmoniformes	Salmonidae	Thymallus	SPECIES	Italy	IT	Foce dell'Isonzo, Isola della Cona	UTM	384026.67	5067596.93	Freshwaters	Natura_2000	Native	Perco et al 2015 Foce Isonzo - Lista di controllo dei vertebrati	Occurrence
7062200	urn:catalog:ImPrEco:species:0715	Trachemys scripta subsp. scripta Schoepff 1792	Animalia	Chordata	Reptilia	Testudines	Emydidae	Trachemys	SUBSPECIES	Italy	IT	Foce dell'Isonzo, Isola della Cona	UTM	384026.67	5067596.93	Freshwaters, Land	Natura_2000	Alien	Perco et al 2015 Foce Isonzo - Lista di controllo dei vertebrati	Occurrence
2386475	urn:catalog:ImPrEco:species:0716	Trachinus draco Linnaeus, 1758	Animalia	Chordata	Actinopterygii	Perciformes	Trachinidae	Trachinus	SPECIES	Italy	IT	Foce dell'Isonzo, Isola della Cona	UTM	384026.67	5067596.93	Coastal lagoon, Marine	Natura_2000	Native	Perco et al 2015 Foce Isonzo - Lista di controllo dei vertebrati	Occurrence
5210473	urn:catalog:ImPrEco:species:0717	Trachurus trachurus (Linnaeus, 1758)	Animalia	Chordata	Actinopterygii	Perciformes	Carangidae	Trachurus	SPECIES	Italy	IT	Foce dell'Isonzo, Isola della Cona	UTM	384026.67	5067596.93	Coastal lagoon, Marine	Natura_2000	Native	Perco et al 2015 Foce Isonzo - Lista di controllo dei vertebrati	Occurrence
2481725	urn:catalog:ImPrEco:species:0718	Tringa erythropus (Pallas, 1764)	Animalia	Chordata	Aves	Charadriiformes	Scolopacidae	Tringa	SPECIES	Italy	IT	Foce dell'Isonzo, Isola della Cona	UTM	384026.67	5067596.93	Coastal lagoon, Freshwaters	Natura_2000	Native	Perco et al 2015 Foce Isonzo - Lista di controllo dei vertebrati	Occurrence
2481726	urn:catalog:ImPrEco:species:0719	Tringa nebularia (Gunnerus, 1767)	Animalia	Chordata	Aves	Charadriiformes	Scolopacidae	Tringa	SPECIES	Italy	IT	Foce dell'Isonzo, Isola della Cona	UTM	384026.67	5067596.93	Coastal lagoon, Freshwaters	Natura_2000	Native	Perco et al 2015 Foce Isonzo - Lista di controllo dei vertebrati	Occurrence
2481728	urn:catalog:ImPrEco:species:0720	Tringa ochropus Linnaeus, 1758	Animalia	Chordata	Aves	Charadriiformes	Scolopacidae	Tringa	SPECIES	Italy	IT	Foce dell'Isonzo, Isola della Cona	UTM	384026.67	5067596.93	Coastal lagoon, Freshwaters	Natura_2000	Native	Perco et al 2015 Foce Isonzo - Lista di controllo dei vertebrati	Occurrence
2481719	urn:catalog:ImPrEco:species:0721	Tringa stagnatilis (Bechstein, 1803)	Animalia	Chordata	Aves	Charadriiformes	Scolopacidae	Tringa	SPECIES	Italy	IT	Foce dell'Isonzo, Isola della Cona	UTM	384026.67	5067596.93	Coastal lagoon, Freshwaters	Natura_2000	Native	Perco et al 2015 Foce Isonzo - Lista di controllo dei vertebrati	Occurrence
5962007	urn:catalog:ImPrEco:species:0722	Tripterygion tripteronotum (Risso, 1810)	Animalia	Chordata	Actinopterygii	Perciformes	Tripterygiidae	Tripterygion	SPECIES	Italy	IT	Foce dell'Isonzo, Isola della Cona	UTM	384026.67	5067596.93	Coastal lagoon, Marine	Natura_2000	Native	Perco et al 2015 Foce Isonzo - Lista di controllo dei vertebrati	Occurrence
5231438	urn:catalog:ImPrEco:species:0723	Troglodytes troglodytes (Linnaeus, 1758)	Animalia	Chordata	Aves	Passeriformes	Troglodytidae	Troglodytes	SPECIES	Italy	IT	Foce dell'Isonzo, Isola della Cona	UTM	384026.67	5067596.93	Land	Natura_2000	Native	Perco et al 2015 Foce Isonzo - Lista di controllo dei vertebrati	Occurrence
2490781	urn:catalog:ImPrEco:species:0724	Turdus iliacus Linnaeus, 1766	Animalia	Chordata	Aves	Passeriformes	Turdidae	Turdus	SPECIES	Italy	IT	Foce dell'Isonzo, Isola della Cona	UTM	384026.67	5067596.93	Land	Natura_2000	Native	Perco et al 2015 Foce Isonzo - Lista di controllo dei vertebrati	Occurrence
2490719	urn:catalog:ImPrEco:species:0725	Turdus merula Linnaeus, 1758	Animalia	Chordata	Aves	Passeriformes	Turdidae	Turdus	SPECIES	Italy	IT	Foce dell'Isonzo, Isola della Cona	UTM	384026.67	5067596.93	Land	Natura_2000	Native	Perco et al 2015 Foce Isonzo - Lista di controllo dei vertebrati	Occurrence
7901064	urn:catalog:ImPrEco:species:0726	Turdus philomelos C.L.Brehm, 1831	Animalia	Chordata	Aves	Passeriformes	Turdidae	Turdus	SPECIES	Italy	IT	Foce dell'Isonzo, Isola della Cona	UTM	384026.67	5067596.93	Land	Natura_2000	Native	Perco et al 2015 Foce Isonzo - Lista di controllo dei vertebrati	Occurrence
2490737	urn:catalog:ImPrEco:species:0727	Turdus pilaris Linnaeus, 1758	Animalia	Chordata	Aves	Passeriformes	Turdidae	Turdus	SPECIES	Italy	IT	Foce dell'Isonzo, Isola della Cona	UTM	384026.67	5067596.93	Land	Natura_2000	Native	Perco et al 2015 Foce Isonzo - Lista di controllo dei vertebrati	Occurrence
7865305	urn:catalog:ImPrEco:species:0728	Turdus torquatus Linnaeus, 1758	Animalia	Chordata	Aves	Passeriformes	Turdidae	Turdus	SPECIES	Italy	IT	Foce dell'Isonzo, Isola della Cona	UTM	384026.67	5067596.93	Land	Natura_2000	Native	Perco et al 2015 Foce Isonzo - Lista di controllo dei vertebrati	Occurrence
2490774	urn:catalog:ImPrEco:species:0729	Turdus viscivorus Linnaeus, 1758	Animalia	Chordata	Aves	Passeriformes	Turdidae	Turdus	SPECIES	Italy	IT	Foce dell'Isonzo, Isola della Cona	UTM	384026.67	5067596.93	Land	Natura_2000	Native	Perco et al 2015 Foce Isonzo - Lista di controllo dei vertebrati	Occurrence
5289492	urn:catalog:ImPrEco:species:0730	Typha minima Funck	Plantae	Tracheophyta	Liliopsida	Poales	Typhaceae	Typha	SPECIES	Italy	IT	Foce dell'Isonzo, Isola della Cona	UTM	384026.67	5067596.93	Freshwaters	Natura_2000	Native	Riserva Naturale Regionale della Foce dell'Isonzo 2002 Elenco Floristico delle piante vascolari	Occurrence
2497921	urn:catalog:ImPrEco:species:0731	Tyto alba (Scopoli, 1769)	Animalia	Chordata	Aves	Strigiformes	Tytonidae	Tyto	SPECIES	Italy	IT	Foce dell'Isonzo, Isola della Cona	UTM	384026.67	5067596.93	Land	Natura_2000	Native	Perco et al 2015 Foce Isonzo - Lista di controllo dei vertebrati	Occurrence
2399669	urn:catalog:ImPrEco:species:0732	Umbrina cirrosa (Linnaeus, 1758)	Animalia	Chordata	Actinopterygii	Perciformes	Sciaenidae	Umbrina	SPECIES	Italy	IT	Foce dell'Isonzo, Isola della Cona	UTM	384026.67	5067596.93	Coastal lagoon, Marine	Natura_2000	Native	Perco et al 2015 Foce Isonzo - Lista di controllo dei vertebrati	Occurrence
2498415	urn:catalog:ImPrEco:species:0733	Upupa epops Linnaeus, 1758	Animalia	Chordata	Aves	Bucerotiformes	Upupidae	Upupa	SPECIES	Italy	IT	Foce dell'Isonzo, Isola della Cona	UTM	384026.67	5067596.93	Land	Natura_2000	Native	Perco et al 2015 Foce Isonzo - Lista di controllo dei vertebrati	Occurrence
2394370	urn:catalog:ImPrEco:species:0734	Uranoscopus scaber Linnaeus, 1758	Animalia	Chordata	Actinopterygii	Perciformes	Uranoscopidae	Uranoscopus	SPECIES	Italy	IT	Foce dell'Isonzo, Isola della Cona	UTM	384026.67	5067596.93	Coastal lagoon, Marine	Natura_2000	Native	Perco et al 2015 Foce Isonzo - Lista di controllo dei vertebrati	Occurrence
2480242	urn:catalog:ImPrEco:species:0735	Vanellus vanellus (Linnaeus, 1758)	Animalia	Chordata	Aves	Charadriiformes	Charadriidae	Vanellus	SPECIES	Italy	IT	Foce dell'Isonzo, Isola della Cona	UTM	384026.67	5067596.93	Land	Natura_2000	Native	Perco et al 2015 Foce Isonzo - Lista di controllo dei vertebrati	Occurrence
5219243	urn:catalog:ImPrEco:species:0736	Vulpes vulpes (Linnaeus, 1758)	Animalia	Chordata	Mammalia	Carnivora	Canidae	Vulpes	SPECIES	Italy	IT	Foce dell'Isonzo, Isola della Cona	UTM	384026.67	5067596.93	Land	Natura_2000	Native	Perco et al 2015 Foce Isonzo - Lista di controllo dei vertebrati	Occurrence
2863967	urn:catalog:ImPrEco:species:0737	Zostera marina L.	Plantae	Tracheophyta	Liliopsida	Alismatales	Zosteraceae	Zostera	SPECIES	Italy	IT	Foce dell'Isonzo, Isola della Cona	UTM	384026.67	5067596.93	Coastal lagoon, Marine	Natura_2000	Native	Riserva Naturale Regionale della Foce dell'Isonzo 2002 Elenco Floristico delle piante vascolari	Occurrence
2863938	urn:catalog:ImPrEco:species:0738	Zostera noltii Hornem.	Plantae	Tracheophyta	Liliopsida	Alismatales	Zosteraceae	Zostera	SPECIES	Italy	IT	Foce dell'Isonzo, Isola della Cona	UTM	384026.67	5067596.93	Coastal lagoon, Marine	Natura_2000	Native	Riserva Naturale Regionale della Foce dell'Isonzo 2002 Elenco Floristico delle piante vascolari	Occurrence
2375885	urn:catalog:ImPrEco:species:0739	Zosterisessor ophiocephalus (Pallas, 1814)	Animalia	Chordata	Actinopterygii	Perciformes	Gobiidae	Zosterisessor	SPECIES	Italy	IT	Foce dell'Isonzo, Isola della Cona	UTM	384026.67	5067596.93	Coastal lagoon, Marine	Natura_2000	Native	Perco et al 2015 Foce Isonzo - Lista di controllo dei vertebrati	Occurrence
2387915	urn:catalog:ImPrEco:species:0740	Anthias anthias (Linnaeus, 1758)	Animalia	Chordata	Actinopterygii	Perciformes	Serranidae	Anthias	SPECIES	Croatia	HR	Pakleni Otoci	UTM	610807.87	4779484.42	Marine	Natura_2000	Native	Jakl et al 2010 Kartiranje morskih svojti i stanista Splitsko-dalmatinske zupanije	Occurrence
5211775	urn:catalog:ImPrEco:species:0741	Apogon imberbis (Linnaeus, 1758)	Animalia	Chordata	Actinopterygii	Perciformes	Apogonidae	Apogon	SPECIES	Croatia	HR	Pakleni Otoci	UTM	610807.87	4779484.42	Marine	Natura_2000	Native	Jakl et al 2010 Kartiranje morskih svojti i stanista Splitsko-dalmatinske zupanije	Occurrence
5183127	urn:catalog:ImPrEco:species:0742	Axinella cannabina (Esper, 1794)	Animalia	Porifera	Demospongiae	Axinellida	Axinellidae	Axinella	SPECIES	Croatia	HR	Pakleni Otoci	UTM	610807.87	4779484.42	Marine	Natura_2000	Native	Jakl et al 2010 Kartiranje morskih svojti i stanista Splitsko-dalmatinske zupanije	Occurrence
2279029	urn:catalog:ImPrEco:species:0743	Centrostephanus longispinus (Philippi, 1845)	Animalia	Echinodermata	Echinoidea	Diadematoida	Diadematidae	Centrostephanus	SPECIES	Croatia	HR	Pakleni Otoci	UTM	610807.87	4779484.42	Marine	Natura_2000	Native	Evaluated by experts on protected marine species	Occurrence
6065824	urn:catalog:ImPrEco:species:0744	Chroicocephalus ridibundus (Linnaeus, 1766)	Animalia	Chordata	Aves	Charadriiformes	Laridae	Chroicocephalus	SPECIES	Croatia	HR	Pakleni Otoci	UTM	610807.87	4779484.42	Land	Natura_2000	Native	Croatian bioportal	Occurrence
2495455	urn:catalog:ImPrEco:species:0745	Columba palumbus Linnaeus, 1758	Animalia	Chordata	Aves	Columbiformes	Columbidae	Columba	SPECIES	Croatia	HR	Pakleni Otoci	UTM	610807.87	4779484.42	Land	Natura_2000	Native	Croatian bioportal	Occurrence
2403490	urn:catalog:ImPrEco:species:0746	Conger conger (Linnaeus, 1758)	Animalia	Chordata	Actinopterygii	Anguilliformes	Congridae	Conger	SPECIES	Croatia	HR	Pakleni Otoci	UTM	610807.87	4779484.42	Marine	Natura_2000	Native	Jakl et al 2010 Kartiranje morskih svojti i stanista Splitsko-dalmatinske zupanije	Occurrence
5185014	urn:catalog:ImPrEco:species:0747	Corallium rubrum (Linnaeus, 1758)	Animalia	Cnidaria	Anthozoa	Alcyonacea	Coralliidae	Corallium	SPECIES	Croatia	HR	Pakleni Otoci	UTM	610807.87	4779484.42	Marine	Natura_2000	Native	Evaluated by experts on protected marine species	Occurrence
5209780	urn:catalog:ImPrEco:species:0748	Coris julis (Linnaeus, 1758)	Animalia	Chordata	Actinopterygii	Perciformes	Labridae	Coris	SPECIES	Croatia	HR	Pakleni Otoci	UTM	610807.87	4779484.42	Marine	Natura_2000	Native	Jakl et al 2010 Kartiranje morskih svojti i stanista Splitsko-dalmatinske zupanije	Occurrence
2482515	urn:catalog:ImPrEco:species:0749	Corvus cornix Linnaeus, 1758	Animalia	Chordata	Aves	Passeriformes	Corvidae	Corvus	SPECIES	Croatia	HR	Pakleni Otoci	UTM	610807.87	4779484.42	Land	Natura_2000	Native	Croatian bioportal	Occurrence
2392679	urn:catalog:ImPrEco:species:0750	Dentex dentex (Linnaeus, 1758)	Animalia	Chordata	Actinopterygii	Perciformes	Sparidae	Dentex	SPECIES	Croatia	HR	Pakleni Otoci	UTM	610807.87	4779484.42	Marine	Natura_2000	Native	Jakl et al 2010 Kartiranje morskih svojti i stanista Splitsko-dalmatinske zupanije	Occurrence
5210983	urn:catalog:ImPrEco:species:0751	Diplodus annularis (Linnaeus, 1758)	Animalia	Chordata	Actinopterygii	Perciformes	Sparidae	Diplodus	SPECIES	Croatia	HR	Pakleni Otoci	UTM	610807.87	4779484.42	Marine	Natura_2000	Native	Jakl et al 2010 Kartiranje morskih svojti i stanista Splitsko-dalmatinske zupanije	Occurrence
5210968	urn:catalog:ImPrEco:species:0752	Diplodus sargus (Linnaeus, 1758)	Animalia	Chordata	Actinopterygii	Perciformes	Sparidae	Diplodus	SPECIES	Croatia	HR	Pakleni Otoci	UTM	610807.87	4779484.42	Marine	Natura_2000	Native	Jakl et al 2010 Kartiranje morskih svojti i stanista Splitsko-dalmatinske zupanije	Occurrence
5210979	urn:catalog:ImPrEco:species:0753	Diplodus vulgaris (Geoffroy Saint-Hilaire, 1817)	Animalia	Chordata	Actinopterygii	Perciformes	Sparidae	Diplodus	SPECIES	Croatia	HR	Pakleni Otoci	UTM	610807.87	4779484.42	Marine	Natura_2000	Native	Jakl et al 2010 Kartiranje morskih svojti i stanista Splitsko-dalmatinske zupanije	Occurrence
2388507	urn:catalog:ImPrEco:species:0754	Epinephelus marginatus (Lowe, 1834)	Animalia	Chordata	Actinopterygii	Perciformes	Serranidae	Epinephelus	SPECIES	Croatia	HR	Pakleni Otoci	UTM	610807.87	4779484.42	Marine	Natura_2000	Native	Jakl et al 2010 Kartiranje morskih svojti i stanista Splitsko-dalmatinske zupanije	Occurrence
8187685	urn:catalog:ImPrEco:species:0755	Gobius cruentatus Gmelin, 1789	Animalia	Chordata	Actinopterygii	Perciformes	Gobiidae	Gobius	SPECIES	Croatia	HR	Pakleni Otoci	UTM	610807.87	4779484.42	Marine	Natura_2000	Native	Jakl et al 2010 Kartiranje morskih svojti i stanista Splitsko-dalmatinske zupanije	Occurrence
9413670	urn:catalog:ImPrEco:species:0756	Larus michahellis J.F.Naumann, 1840	Animalia	Chordata	Aves	Charadriiformes	Laridae	Larus	SPECIES	Croatia	HR	Pakleni Otoci	UTM	610807.87	4779484.42	Land	Natura_2000	Native	Croatian bioportal	Occurrence
2404329	urn:catalog:ImPrEco:species:0757	Muraena helena Linnaeus, 1758	Animalia	Chordata	Actinopterygii	Anguilliformes	Muraenidae	Muraena	SPECIES	Croatia	HR	Pakleni Otoci	UTM	610807.87	4779484.42	Marine	Natura_2000	Native	Jakl et al 2010 Kartiranje morskih svojti i stanista Splitsko-dalmatinske zupanije	Occurrence
2392603	urn:catalog:ImPrEco:species:0758	Oblada melanura (Linnaeus, 1758)	Animalia	Chordata	Actinopterygii	Perciformes	Sparidae	Oblada	SPECIES	Croatia	HR	Pakleni Otoci	UTM	610807.87	4779484.42	Marine	Natura_2000	Native	Jakl et al 2010 Kartiranje morskih svojti i stanista Splitsko-dalmatinske zupanije	Occurrence
2221606	urn:catalog:ImPrEco:species:0759	Palinurus elephas (Fabricius, 1787)	Animalia	Arthropoda	Malacostraca	Decapoda	Palinuridae	Palinurus	SPECIES	Croatia	HR	Pakleni Otoci	UTM	610807.87	4779484.42	Marine	Natura_2000	Native	Jakl et al 2010 Kartiranje morskih svojti i stanista Splitsko-dalmatinske zupanije	Occurrence
2395767	urn:catalog:ImPrEco:species:0760	Parablennius gattorugine (Linnaeus, 1758)	Animalia	Chordata	Actinopterygii	Perciformes	Blenniidae	Parablennius	SPECIES	Croatia	HR	Pakleni Otoci	UTM	610807.87	4779484.42	Marine	Natura_2000	Native	Jakl et al 2010 Kartiranje morskih svojti i stanista Splitsko-dalmatinske zupanije	Occurrence
2278845	urn:catalog:ImPrEco:species:0761	Paracentrotus lividus (Lamarck, 1816)	Animalia	Echinodermata	Echinoidea	Camarodonta	Parechinidae	Paracentrotus	SPECIES	Croatia	HR	Pakleni Otoci	UTM	610807.87	4779484.42	Marine	Natura_2000	Native	Jakl et al 2010 Kartiranje morskih svojti i stanista Splitsko-dalmatinske zupanije	Occurrence
2481890	urn:catalog:ImPrEco:species:0762	Phalacrocorax carbo (Linnaeus, 1758)	Animalia	Chordata	Aves	Suliformes	Phalacrocoracidae	Phalacrocorax	SPECIES	Croatia	HR	Pakleni Otoci	UTM	610807.87	4779484.42	Land	Natura_2000	Native	Croatian bioportal	Occurrence
2334574	urn:catalog:ImPrEco:species:0763	Scorpaena scrofa Linnaeus, 1758	Animalia	Chordata	Actinopterygii	Scorpaeniformes	Scorpaenidae	Scorpaena	SPECIES	Croatia	HR	Pakleni Otoci	UTM	610807.87	4779484.42	Marine	Natura_2000	Native	Jakl et al 2010 Kartiranje morskih svojti i stanista Splitsko-dalmatinske zupanije	Occurrence
2388710	urn:catalog:ImPrEco:species:0764	Serranus cabrilla (Linnaeus, 1758)	Animalia	Chordata	Actinopterygii	Perciformes	Serranidae	Serranus	SPECIES	Croatia	HR	Pakleni Otoci	UTM	610807.87	4779484.42	Marine	Natura_2000	Native	Jakl et al 2010 Kartiranje morskih svojti i stanista Splitsko-dalmatinske zupanije	Occurrence
2388714	urn:catalog:ImPrEco:species:0765	Serranus scriba (Linnaeus, 1758)	Animalia	Chordata	Actinopterygii	Perciformes	Serranidae	Serranus	SPECIES	Croatia	HR	Pakleni Otoci	UTM	610807.87	4779484.42	Marine	Natura_2000	Native	Jakl et al 2010 Kartiranje morskih svojti i stanista Splitsko-dalmatinske zupanije	Occurrence
2383970	urn:catalog:ImPrEco:species:0766	Symphodus tinca (Linnaeus, 1758)	Animalia	Chordata	Actinopterygii	Perciformes	Labridae	Symphodus	SPECIES	Croatia	HR	Pakleni Otoci	UTM	610807.87	4779484.42	Marine	Natura_2000	Native	Jakl et al 2010 Kartiranje morskih svojti i stanista Splitsko-dalmatinske zupanije	Occurrence
2384491	urn:catalog:ImPrEco:species:0767	Thalassoma pavo (Linnaeus, 1758)	Animalia	Chordata	Actinopterygii	Perciformes	Labridae	Thalassoma	SPECIES	Croatia	HR	Pakleni Otoci	UTM	610807.87	4779484.42	Marine	Natura_2000	Native	Jakl et al 2010 Kartiranje morskih svojti i stanista Splitsko-dalmatinske zupanije	Occurrence
2300446	urn:catalog:ImPrEco:species:0768	Tonna galea (Linnaeus, 1758)	Animalia	Mollusca	Gastropoda	Littorinimorpha	Tonnidae	Tonna	SPECIES	Croatia	HR	Pakleni Otoci	UTM	610807.87	4779484.42	Marine	Natura_2000	Native	Evaluated by experts on protected marine species	Occurrence
2490719	urn:catalog:ImPrEco:species:0769	Turdus merula Linnaeus, 1758	Animalia	Chordata	Aves	Passeriformes	Turdidae	Turdus	SPECIES	Croatia	HR	Pakleni Otoci	UTM	610807.87	4779484.42	Land	Natura_2000	Native	Croatian bioportal	Occurrence
2480589	urn:catalog:ImPrEco:species:0770	Accipiter gentilis (Linnaeus, 1758)	Animalia	Chordata	Aves	Accipitriformes	Accipitridae	Accipiter	SPECIES	Slovenia	SI	Skocjanski zatok	UTM	402546.26	5044376.01	Land	Natura_2000	Native	Mozetic 2004 Stanje avifaune	Occurrence
2480637	urn:catalog:ImPrEco:species:0771	Accipiter nisus (Linnaeus, 1758)	Animalia	Chordata	Aves	Accipitriformes	Accipitridae	Accipiter	SPECIES	Slovenia	SI	Skocjanski zatok	UTM	402546.26	5044376.01	Land	Natura_2000	Native	Mozetic 2004 Stanje avifaune	Occurrence
2493128	urn:catalog:ImPrEco:species:0772	Acrocephalus arundinaceus (Linnaeus, 1758)	Animalia	Chordata	Aves	Passeriformes	Acrocephalidae	Acrocephalus	SPECIES	Slovenia	SI	Skocjanski zatok	UTM	402546.26	5044376.01	Land	Natura_2000	Native	NATURA 2000 Standard Data Form 2019 Skocjanski zatok	Occurrence
2493124	urn:catalog:ImPrEco:species:0773	Acrocephalus melanopogon (Temminck, 1823)	Animalia	Chordata	Aves	Passeriformes	Acrocephalidae	Acrocephalus	SPECIES	Slovenia	SI	Skocjanski zatok	UTM	402546.26	5044376.01	Freshwaters	Natura_2000	Native	DOPPS BirdLife 2018 Skocjanski zatok checklist	Occurrence
2493136	urn:catalog:ImPrEco:species:0774	Acrocephalus palustris (Bechstein, 1798)	Animalia	Chordata	Aves	Passeriformes	Acrocephalidae	Acrocephalus	SPECIES	Slovenia	SI	Skocjanski zatok	UTM	402546.26	5044376.01	Freshwaters	Natura_2000	Native	Mozetic 2004 Stanje avifaune	Occurrence
2493129	urn:catalog:ImPrEco:species:0775	Acrocephalus schoenobaenus (Linnaeus, 1758)	Animalia	Chordata	Aves	Passeriformes	Acrocephalidae	Acrocephalus	SPECIES	Slovenia	SI	Skocjanski zatok	UTM	402546.26	5044376.01	Freshwaters	Natura_2000	Native	Mozetic 2004 Stanje avifaune	Occurrence
2493118	urn:catalog:ImPrEco:species:0776	Acrocephalus scirpaceus (Hermann, 1804)	Animalia	Chordata	Aves	Passeriformes	Acrocephalidae	Acrocephalus	SPECIES	Slovenia	SI	Skocjanski zatok	UTM	402546.26	5044376.01	Land	Natura_2000	Native	NATURA 2000 Standard Data Form 2019 Skocjanski zatok	Occurrence
2495000	urn:catalog:ImPrEco:species:0777	Aegithalos caudatus (Linnaeus, 1758)	Animalia	Chordata	Aves	Passeriformes	Aegithalidae	Aegithalos	SPECIES	Slovenia	SI	Skocjanski zatok	UTM	402546.26	5044376.01	Land	Natura_2000	Native	Mozetic 2004 Stanje avifaune	Occurrence
8077224	urn:catalog:ImPrEco:species:0778	Alauda arvensis Linnaeus, 1758	Animalia	Chordata	Aves	Passeriformes	Alaudidae	Alauda	SPECIES	Slovenia	SI	Skocjanski zatok	UTM	402546.26	5044376.01	Land	Natura_2000	Native	Mozetic 2004 Stanje avifaune	Occurrence
2475532	urn:catalog:ImPrEco:species:0779	Alcedo atthis (Linnaeus, 1758)	Animalia	Chordata	Aves	Coraciiformes	Alcedinidae	Alcedo	SPECIES	Slovenia	SI	Skocjanski zatok	UTM	402546.26	5044376.01	Coastal lagoon, Freshwaters	Natura_2000	Native	Mozetic 2004 Stanje avifaune	Occurrence
2340989	urn:catalog:ImPrEco:species:0780	Ameiurus nebulosus (Lesueur, 1819)	Animalia	Chordata	Actinopterygii	Siluriformes	Ictaluridae	Ameiurus	SPECIES	Slovenia	SI	Skocjanski zatok	UTM	402546.26	5044376.01	Coastal lagoon, Freshwaters	Natura_2000	Native	Povz 2002 Ihtioloske raziskave za oceno obstojecega stanja v Skocjanskem zatoku in okolici	Occurrence
2498112	urn:catalog:ImPrEco:species:0781	Anas acuta Linnaeus, 1758	Animalia	Chordata	Aves	Anseriformes	Anatidae	Anas	SPECIES	Slovenia	SI	Skocjanski zatok	UTM	402546.26	5044376.01	Coastal lagoon, Freshwaters	Natura_2000	Native	Mozetic 2004 Stanje avifaune	Occurrence
2498089	urn:catalog:ImPrEco:species:0782	Anas clypeata Linnaeus, 1758	Animalia	Chordata	Aves	Anseriformes	Anatidae	Anas	SPECIES	Slovenia	SI	Skocjanski zatok	UTM	402546.26	5044376.01	Coastal lagoon, Freshwaters	Natura_2000	Native	Mozetic 2004 Stanje avifaune	Occurrence
9659118	urn:catalog:ImPrEco:species:0783	Anas crecca Linnaeus, 1758	Animalia	Chordata	Aves	Anseriformes	Anatidae	Anas	SPECIES	Slovenia	SI	Skocjanski zatok	UTM	402546.26	5044376.01	Coastal lagoon, Freshwaters	Natura_2000	Native	Mozetic 2004 Stanje avifaune	Occurrence
2498111	urn:catalog:ImPrEco:species:0784	Anas penelope Linnaeus, 1758	Animalia	Chordata	Aves	Anseriformes	Anatidae	Anas	SPECIES	Slovenia	SI	Skocjanski zatok	UTM	402546.26	5044376.01	Coastal lagoon, Freshwaters	Natura_2000	Native	Mozetic 2004 Stanje avifaune	Occurrence
9761484	urn:catalog:ImPrEco:species:0785	Anas platyrhynchos Linnaeus, 1758	Animalia	Chordata	Aves	Anseriformes	Anatidae	Anas	SPECIES	Slovenia	SI	Skocjanski zatok	UTM	402546.26	5044376.01	Coastal lagoon, Freshwaters	Natura_2000	Native	Mozetic 2004 Stanje avifaune	Occurrence
2498083	urn:catalog:ImPrEco:species:0786	Anas querquedula Linnaeus, 1758	Animalia	Chordata	Aves	Anseriformes	Anatidae	Anas	SPECIES	Slovenia	SI	Skocjanski zatok	UTM	402546.26	5044376.01	Coastal lagoon, Freshwaters	Natura_2000	Native	Mozetic 2004 Stanje avifaune	Occurrence
2498151	urn:catalog:ImPrEco:species:0787	Anas strepera Linnaeus, 1758	Animalia	Chordata	Aves	Anseriformes	Anatidae	Anas	SPECIES	Slovenia	SI	Skocjanski zatok	UTM	402546.26	5044376.01	Coastal lagoon, Freshwaters	Natura_2000	Native	Mozetic 2004 Stanje avifaune	Occurrence
5212973	urn:catalog:ImPrEco:species:0788	Anguilla anguilla (Linnaeus, 1758)	Animalia	Chordata	Actinopterygii	Anguilliformes	Anguillidae	Anguilla	SPECIES	Slovenia	SI	Skocjanski zatok	UTM	402546.26	5044376.01	Coastal lagoon, Freshwaters, Marine	Natura_2000	Native	Povz 2002 Ihtioloske raziskave za oceno obstojecega stanja v Skocjanskem zatoku in okolici	Occurrence
2468095	urn:catalog:ImPrEco:species:0789	Anguis fragilis Linnaeus, 1758	Animalia	Chordata	Reptilia	Squamata	Anguidae	Anguis	SPECIES	Slovenia	SI	Skocjanski zatok	UTM	402546.26	5044376.01	Land	Natura_2000	Native	Personal observation	Occurrence
2498017	urn:catalog:ImPrEco:species:0790	Anser albifrons (Scopoli, 1769)	Animalia	Chordata	Aves	Anseriformes	Anatidae	Anser	SPECIES	Slovenia	SI	Skocjanski zatok	UTM	402546.26	5044376.01	Freshwaters	Natura_2000	Native	Mozetic 2004 Stanje avifaune	Occurrence
2498036	urn:catalog:ImPrEco:species:0791	Anser anser (Linnaeus, 1758)	Animalia	Chordata	Aves	Anseriformes	Anatidae	Anser	SPECIES	Slovenia	SI	Skocjanski zatok	UTM	402546.26	5044376.01	Coastal lagoon, Freshwaters	Natura_2000	Native	Mozetic 2004 Stanje avifaune	Occurrence
2498026	urn:catalog:ImPrEco:species:0792	Anser erythropus (Linnaeus, 1758)	Animalia	Chordata	Aves	Anseriformes	Anatidae	Anser	SPECIES	Slovenia	SI	Skocjanski zatok	UTM	402546.26	5044376.01	Freshwaters	Natura_2000	Native	DOPPS BirdLife 2018 Skocjanski zatok checklist	Occurrence
2498027	urn:catalog:ImPrEco:species:0793	Anser fabalis (Latham, 1787)	Animalia	Chordata	Aves	Anseriformes	Anatidae	Anser	SPECIES	Slovenia	SI	Skocjanski zatok	UTM	402546.26	5044376.01	Freshwaters	Natura_2000	Native	Mozetic 2004 Stanje avifaune	Occurrence
2490266	urn:catalog:ImPrEco:species:0794	Anthus pratensis (Linnaeus, 1758)	Animalia	Chordata	Aves	Passeriformes	Motacillidae	Anthus	SPECIES	Slovenia	SI	Skocjanski zatok	UTM	402546.26	5044376.01	Land	Natura_2000	Native	Mozetic 2004 Stanje avifaune	Occurrence
2490255	urn:catalog:ImPrEco:species:0795	Anthus spinoletta (Linnaeus, 1758)	Animalia	Chordata	Aves	Passeriformes	Motacillidae	Anthus	SPECIES	Slovenia	SI	Skocjanski zatok	UTM	402546.26	5044376.01	Land	Natura_2000	Native	Mozetic 2004 Stanje avifaune	Occurrence
2490246	urn:catalog:ImPrEco:species:0796	Anthus trivialis (Linnaeus, 1758)	Animalia	Chordata	Aves	Passeriformes	Motacillidae	Anthus	SPECIES	Slovenia	SI	Skocjanski zatok	UTM	402546.26	5044376.01	Land	Natura_2000	Native	Mozetic 2004 Stanje avifaune	Occurrence
5352367	urn:catalog:ImPrEco:species:0797	Anthyllis vulneraria L.	Plantae	Tracheophyta	Magnoliopsida	Fabales	Fabaceae	Anthyllis	SPECIES	Slovenia	SI	Skocjanski zatok	UTM	402546.26	5044376.01	Land	Natura_2000	Native	Personal observation	Occurrence
2437761	urn:catalog:ImPrEco:species:0798	Apodemus agrarius (Pallas, 1771)	Animalia	Chordata	Mammalia	Rodentia	Muridae	Apodemus	SPECIES	Slovenia	SI	Skocjanski zatok	UTM	402546.26	5044376.01	Land	Natura_2000	Native	NIB 2000 Pregled stanja favne nevretencarjev in vretencarjev Skocjanskega zatoka	Occurrence
2437756	urn:catalog:ImPrEco:species:0799	Apodemus flavicollis (Melchior, 1834)	Animalia	Chordata	Mammalia	Rodentia	Muridae	Apodemus	SPECIES	Slovenia	SI	Skocjanski zatok	UTM	402546.26	5044376.01	Land	Natura_2000	Native	NIB 2000 Pregled stanja favne nevretencarjev in vretencarjev Skocjanskega zatoka	Occurrence
2437760	urn:catalog:ImPrEco:species:0800	Apodemus sylvaticus (Linnaeus, 1758)	Animalia	Chordata	Mammalia	Rodentia	Muridae	Apodemus	SPECIES	Slovenia	SI	Skocjanski zatok	UTM	402546.26	5044376.01	Land	Natura_2000	Native	NIB 2000 Pregled stanja favne nevretencarjev in vretencarjev Skocjanskega zatoka	Occurrence
5228676	urn:catalog:ImPrEco:species:0801	Apus apus (Linnaeus, 1758)	Animalia	Chordata	Aves	Apodiformes	Apodidae	Apus	SPECIES	Slovenia	SI	Skocjanski zatok	UTM	402546.26	5044376.01	Land	Natura_2000	Native	Mozetic 2004 Stanje avifaune	Occurrence
5228684	urn:catalog:ImPrEco:species:0802	Apus melba (Linnaeus, 1758)	Animalia	Chordata	Aves	Apodiformes	Apodidae	Apus	SPECIES	Slovenia	SI	Skocjanski zatok	UTM	402546.26	5044376.01	Land	Natura_2000	Native	Mozetic 2004 Stanje avifaune	Occurrence
5228695	urn:catalog:ImPrEco:species:0803	Apus pallidus (Shelley, 1870)	Animalia	Chordata	Aves	Apodiformes	Apodidae	Apus	SPECIES	Slovenia	SI	Skocjanski zatok	UTM	402546.26	5044376.01	Land	Natura_2000	Native	DOPPS BirdLife 2018 Skocjanski zatok checklist	Occurrence
9797180	urn:catalog:ImPrEco:species:0804	Ardea cinerea Linnaeus, 1758	Animalia	Chordata	Aves	Pelecaniformes	Ardeidae	Ardea	SPECIES	Slovenia	SI	Skocjanski zatok	UTM	402546.26	5044376.01	Coastal lagoon, Freshwaters	Natura_2000	Native	Mozetic 2004 Stanje avifaune	Occurrence
2480934	urn:catalog:ImPrEco:species:0805	Ardea purpurea Linnaeus, 1766	Animalia	Chordata	Aves	Pelecaniformes	Ardeidae	Ardea	SPECIES	Slovenia	SI	Skocjanski zatok	UTM	402546.26	5044376.01	Land	Natura_2000	Native	NATURA 2000 Standard Data Form 2019 Skocjanski zatok	Occurrence
2480906	urn:catalog:ImPrEco:species:0806	Ardeola ralloides (Scopoli, 1769)	Animalia	Chordata	Aves	Pelecaniformes	Ardeidae	Ardeola	SPECIES	Slovenia	SI	Skocjanski zatok	UTM	402546.26	5044376.01	Land	Natura_2000	Native	NATURA 2000 Standard Data Form 2019 Skocjanski zatok	Occurrence
2497295	urn:catalog:ImPrEco:species:0807	Asio flammeus (Pontoppidan, 1763)	Animalia	Chordata	Aves	Strigiformes	Strigidae	Asio	SPECIES	Slovenia	SI	Skocjanski zatok	UTM	402546.26	5044376.01	Freshwaters	Natura_2000	Native	DOPPS BirdLife 2018 Skocjanski zatok checklist	Occurrence
2497306	urn:catalog:ImPrEco:species:0808	Asio otus (Linnaeus, 1758)	Animalia	Chordata	Aves	Strigiformes	Strigidae	Asio	SPECIES	Slovenia	SI	Skocjanski zatok	UTM	402546.26	5044376.01	Land	Natura_2000	Native	DOPPS BirdLife 2018 Skocjanski zatok checklist	Occurrence
2497266	urn:catalog:ImPrEco:species:0809	Athene noctua (Scopoli, 1769)	Animalia	Chordata	Aves	Strigiformes	Strigidae	Athene	SPECIES	Slovenia	SI	Skocjanski zatok	UTM	402546.26	5044376.01	Land	Natura_2000	Native	Mozetic 2004 Stanje avifaune	Occurrence
2411944	urn:catalog:ImPrEco:species:0810	Atherina boyeri Risso, 1810	Animalia	Chordata	Actinopterygii	Atheriniformes	Atherinidae	Atherina	SPECIES	Slovenia	SI	Skocjanski zatok	UTM	402546.26	5044376.01	Coastal lagoon, Freshwaters, Marine	Natura_2000	Native	Povz 2002 Ihtioloske raziskave za oceno obstojecega stanja v Skocjanskem zatoku in okolici	Occurrence
2498255	urn:catalog:ImPrEco:species:0811	Aythya ferina (Linnaeus, 1758)	Animalia	Chordata	Aves	Anseriformes	Anatidae	Aythya	SPECIES	Slovenia	SI	Skocjanski zatok	UTM	402546.26	5044376.01	Coastal lagoon, Freshwaters	Natura_2000	Native	Mozetic 2004 Stanje avifaune	Occurrence
2498261	urn:catalog:ImPrEco:species:0812	Aythya fuligula (Linnaeus, 1758)	Animalia	Chordata	Aves	Anseriformes	Anatidae	Aythya	SPECIES	Slovenia	SI	Skocjanski zatok	UTM	402546.26	5044376.01	Coastal lagoon, Freshwaters	Natura_2000	Native	Mozetic 2004 Stanje avifaune	Occurrence
2498265	urn:catalog:ImPrEco:species:0813	Aythya marila (Linnaeus, 1761)	Animalia	Chordata	Aves	Anseriformes	Anatidae	Aythya	SPECIES	Slovenia	SI	Skocjanski zatok	UTM	402546.26	5044376.01	Freshwaters	Natura_2000	Native	DOPPS BirdLife 2018 Skocjanski zatok checklist	Occurrence
2498259	urn:catalog:ImPrEco:species:0814	Aythya nyroca (Guldenstadt, 1770)	Animalia	Chordata	Aves	Anseriformes	Anatidae	Aythya	SPECIES	Slovenia	SI	Skocjanski zatok	UTM	402546.26	5044376.01	Freshwaters	Natura_2000	Native	DOPPS BirdLife 2018 Skocjanski zatok checklist	Occurrence
2480910	urn:catalog:ImPrEco:species:0815	Botaurus stellaris (Linnaeus, 1758)	Animalia	Chordata	Aves	Pelecaniformes	Ardeidae	Botaurus	SPECIES	Slovenia	SI	Skocjanski zatok	UTM	402546.26	5044376.01	Land	Natura_2000	Native	NATURA 2000 Standard Data Form 2019 Skocjanski zatok	Occurrence
5232451	urn:catalog:ImPrEco:species:0816	Branta ruficollis (Pallas, 1769)	Animalia	Chordata	Aves	Anseriformes	Anatidae	Branta	SPECIES	Slovenia	SI	Skocjanski zatok	UTM	402546.26	5044376.01	Freshwaters	Natura_2000	Native	DOPPS BirdLife 2018 Skocjanski zatok checklist	Occurrence
2480830	urn:catalog:ImPrEco:species:0817	Bubulcus ibis (Linnaeus, 1758)	Animalia	Chordata	Aves	Pelecaniformes	Ardeidae	Bubulcus	SPECIES	Slovenia	SI	Skocjanski zatok	UTM	402546.26	5044376.01	Freshwaters	Natura_2000	Native	DOPPS BirdLife 2018 Skocjanski zatok checklist	Occurrence
2498326	urn:catalog:ImPrEco:species:0818	Bucephala clangula (Linnaeus, 1758)	Animalia	Chordata	Aves	Anseriformes	Anatidae	Bucephala	SPECIES	Slovenia	SI	Skocjanski zatok	UTM	402546.26	5044376.01	Coastal lagoon	Natura_2000	Native	DOPPS BirdLife 2018 Skocjanski zatok checklist	Occurrence
5217160	urn:catalog:ImPrEco:species:0819	Bufo bufo (Linnaeus, 1758)	Animalia	Chordata	Amphibia	Anura	Bufonidae	Bufo	SPECIES	Slovenia	SI	Skocjanski zatok	UTM	402546.26	5044376.01	Freshwaters, Land	Natura_2000	Native	Kus Veenvliet et al 2014 AdriaWet 2000: Monitoring dvozivk in plazilcev v Naravnem rezervatu Skocjanski zatok	Occurrence
5216588	urn:catalog:ImPrEco:species:0820	Bufo viridis Laurenti, 1768	Animalia	Chordata	Amphibia	Anura	Bufonidae	Bufo	SPECIES	Slovenia	SI	Skocjanski zatok	UTM	402546.26	5044376.01	Freshwaters, Land	Natura_2000	Native	Poboljsaj 2007 Dvozivke (Amphibia) Slovenskega primorja	Occurrence
2482100	urn:catalog:ImPrEco:species:0821	Burhinus oedicnemus (Linnaeus, 1758)	Animalia	Chordata	Aves	Charadriiformes	Burhinidae	Burhinus	SPECIES	Slovenia	SI	Skocjanski zatok	UTM	402546.26	5044376.01	Coastal lagoon	Natura_2000	Native	DOPPS BirdLife 2018 Skocjanski zatok checklist	Occurrence
2480537	urn:catalog:ImPrEco:species:0822	Buteo buteo (Linnaeus, 1758)	Animalia	Chordata	Aves	Accipitriformes	Accipitridae	Buteo	SPECIES	Slovenia	SI	Skocjanski zatok	UTM	402546.26	5044376.01	Land	Natura_2000	Native	Mozetic 2004 Stanje avifaune	Occurrence
2490681	urn:catalog:ImPrEco:species:0823	Calandrella brachydactyla (Leisler, 1814)	Animalia	Chordata	Aves	Passeriformes	Alaudidae	Calandrella	SPECIES	Slovenia	SI	Skocjanski zatok	UTM	402546.26	5044376.01	Land	Natura_2000	Native	DOPPS BirdLife 2018 Skocjanski zatok checklist	Occurrence
2481748	urn:catalog:ImPrEco:species:0824	Calidris alba (Pallas, 1764)	Animalia	Chordata	Aves	Charadriiformes	Scolopacidae	Calidris	SPECIES	Slovenia	SI	Skocjanski zatok	UTM	402546.26	5044376.01	Coastal lagoon	Natura_2000	Native	DOPPS BirdLife 2018 Skocjanski zatok checklist	Occurrence
2481759	urn:catalog:ImPrEco:species:0825	Calidris alpina (Linnaeus, 1758)	Animalia	Chordata	Aves	Charadriiformes	Scolopacidae	Calidris	SPECIES	Slovenia	SI	Skocjanski zatok	UTM	402546.26	5044376.01	Coastal lagoon, Freshwaters	Natura_2000	Native	Mozetic 2004 Stanje avifaune	Occurrence
2481765	urn:catalog:ImPrEco:species:0826	Calidris canutus (Linnaeus, 1758)	Animalia	Chordata	Aves	Charadriiformes	Scolopacidae	Calidris	SPECIES	Slovenia	SI	Skocjanski zatok	UTM	402546.26	5044376.01	Coastal lagoon	Natura_2000	Native	DOPPS BirdLife 2018 Skocjanski zatok checklist	Occurrence
2481741	urn:catalog:ImPrEco:species:0827	Calidris ferruginea (Pontoppidan, 1763)	Animalia	Chordata	Aves	Charadriiformes	Scolopacidae	Calidris	SPECIES	Slovenia	SI	Skocjanski zatok	UTM	402546.26	5044376.01	Coastal lagoon	Natura_2000	Native	Mozetic 2004 Stanje avifaune	Occurrence
2481749	urn:catalog:ImPrEco:species:0828	Calidris minuta (Leisler, 1812)	Animalia	Chordata	Aves	Charadriiformes	Scolopacidae	Calidris	SPECIES	Slovenia	SI	Skocjanski zatok	UTM	402546.26	5044376.01	Coastal lagoon	Natura_2000	Native	Mozetic 2004 Stanje avifaune	Occurrence
2481740	urn:catalog:ImPrEco:species:0829	Calidris temminckii (Leisler, 1812)	Animalia	Chordata	Aves	Charadriiformes	Scolopacidae	Calidris	SPECIES	Slovenia	SI	Skocjanski zatok	UTM	402546.26	5044376.01	Coastal lagoon, Freshwaters	Natura_2000	Native	DOPPS BirdLife 2018 Skocjanski zatok checklist	Occurrence
5220126	urn:catalog:ImPrEco:species:0830	Capreolus capreolus (Linnaeus, 1758)	Animalia	Chordata	Mammalia	Artiodactyla	Cervidae	Capreolus	SPECIES	Slovenia	SI	Skocjanski zatok	UTM	402546.26	5044376.01	Land	Natura_2000	Native	Personal observation	Occurrence
8109681	urn:catalog:ImPrEco:species:0831	Caprimulgus europaeus Linnaeus, 1758	Animalia	Chordata	Aves	Caprimulgiformes	Caprimulgidae	Caprimulgus	SPECIES	Slovenia	SI	Skocjanski zatok	UTM	402546.26	5044376.01	Land	Natura_2000	Native	DOPPS BirdLife 2018 Skocjanski zatok checklist	Occurrence
2366645	urn:catalog:ImPrEco:species:0832	Carassius carassius (Linnaeus, 1758)	Animalia	Chordata	Actinopterygii	Cypriniformes	Cyprinidae	Carassius	SPECIES	Slovenia	SI	Skocjanski zatok	UTM	402546.26	5044376.01	Coastal lagoon, Freshwaters	Natura_2000	Alien	Povz 2002 Ihtioloske raziskave za oceno obstojecega stanja v Skocjanskem zatoku in okolici	Occurrence
2366634	urn:catalog:ImPrEco:species:0833	Carassius gibelio (Bloch, 1782)	Animalia	Chordata	Actinopterygii	Cypriniformes	Cyprinidae	Carassius	SPECIES	Slovenia	SI	Skocjanski zatok	UTM	402546.26	5044376.01	Coastal lagoon, Freshwaters	Natura_2000	Alien	Povz 2002 Ihtioloske raziskave za oceno obstojecega stanja v Skocjanskem zatoku in okolici	Occurrence
2494708	urn:catalog:ImPrEco:species:0834	Carduelis cannabina (Linnaeus, 1758)	Animalia	Chordata	Aves	Passeriformes	Fringillidae	Carduelis	SPECIES	Slovenia	SI	Skocjanski zatok	UTM	402546.26	5044376.01	Land	Natura_2000	Native	Mozetic 2004 Stanje avifaune	Occurrence
2494686	urn:catalog:ImPrEco:species:0835	Carduelis carduelis (Linnaeus, 1758)	Animalia	Chordata	Aves	Passeriformes	Fringillidae	Carduelis	SPECIES	Slovenia	SI	Skocjanski zatok	UTM	402546.26	5044376.01	Land	Natura_2000	Native	DOPPS BirdLife 2018 Skocjanski zatok checklist	Occurrence
5820507	urn:catalog:ImPrEco:species:0836	Cerambyx cerdo Linnaeus, 1758	Animalia	Arthropoda	Insecta	Coleoptera	Cerambycidae	Cerambyx	SPECIES	Slovenia	SI	Skocjanski zatok	UTM	402546.26	5044376.01	Land	Natura_2000	Native	Personal observation	Occurrence
2493012	urn:catalog:ImPrEco:species:0837	Cettia cetti (Temminck, 1820)	Animalia	Chordata	Aves	Passeriformes	Cettiidae	Cettia	SPECIES	Slovenia	SI	Skocjanski zatok	UTM	402546.26	5044376.01	Land	Natura_2000	Native	Mozetic 2004 Stanje avifaune	Occurrence
2480311	urn:catalog:ImPrEco:species:0838	Charadrius alexandrinus Linnaeus, 1758	Animalia	Chordata	Aves	Charadriiformes	Charadriidae	Charadrius	SPECIES	Slovenia	SI	Skocjanski zatok	UTM	402546.26	5044376.01	Land	Natura_2000	Native	NATURA 2000 Standard Data Form 2019 Skocjanski zatok	Occurrence
7937336	urn:catalog:ImPrEco:species:0839	Charadrius dubius Scopoli, 1786	Animalia	Chordata	Aves	Charadriiformes	Charadriidae	Charadrius	SPECIES	Slovenia	SI	Skocjanski zatok	UTM	402546.26	5044376.01	Coastal lagoon, Freshwaters	Natura_2000	Native	Mozetic 2004 Stanje avifaune	Occurrence
9566659	urn:catalog:ImPrEco:species:0840	Charadrius hiaticula Linnaeus, 1758	Animalia	Chordata	Aves	Charadriiformes	Charadriidae	Charadrius	SPECIES	Slovenia	SI	Skocjanski zatok	UTM	402546.26	5044376.01	Coastal lagoon, Freshwaters	Natura_2000	Native	DOPPS BirdLife 2018 Skocjanski zatok checklist	Occurrence
2400863	urn:catalog:ImPrEco:species:0841	Chelon labrosus (Risso, 1827)	Animalia	Chordata	Actinopterygii	Mugiliformes	Mugilidae	Chelon	SPECIES	Slovenia	SI	Skocjanski zatok	UTM	402546.26	5044376.01	Coastal lagoon, Marine	Natura_2000	Native	Odorico et al 2011 Ihtiofavnisticni pregled lagunarnega dela Skocjanskega zatoka	Occurrence
2481121	urn:catalog:ImPrEco:species:0842	Chlidonias hybrida (Pallas, 1811)	Animalia	Chordata	Aves	Charadriiformes	Laridae	Chlidonias	SPECIES	Slovenia	SI	Skocjanski zatok	UTM	402546.26	5044376.01	Freshwaters	Natura_2000	Native	DOPPS BirdLife 2018 Skocjanski zatok checklist	Occurrence
2481120	urn:catalog:ImPrEco:species:0843	Chlidonias leucopterus (Temminck, 1815)	Animalia	Chordata	Aves	Charadriiformes	Laridae	Chlidonias	SPECIES	Slovenia	SI	Skocjanski zatok	UTM	402546.26	5044376.01	Coastal lagoon, Freshwaters	Natura_2000	Native	DOPPS BirdLife 2018 Skocjanski zatok checklist	Occurrence
2481119	urn:catalog:ImPrEco:species:0844	Chlidonias niger (Linnaeus, 1758)	Animalia	Chordata	Aves	Charadriiformes	Laridae	Chlidonias	SPECIES	Slovenia	SI	Skocjanski zatok	UTM	402546.26	5044376.01	Coastal lagoon, Freshwaters	Natura_2000	Native	Mozetic 2004 Stanje avifaune	Occurrence
2481912	urn:catalog:ImPrEco:species:0845	Ciconia ciconia (Linnaeus, 1758)	Animalia	Chordata	Aves	Ciconiiformes	Ciconiidae	Ciconia	SPECIES	Slovenia	SI	Skocjanski zatok	UTM	402546.26	5044376.01	Freshwaters	Natura_2000	Native	DOPPS BirdLife 2018 Skocjanski zatok checklist	Occurrence
2481909	urn:catalog:ImPrEco:species:0846	Ciconia nigra (Linnaeus, 1758)	Animalia	Chordata	Aves	Ciconiiformes	Ciconiidae	Ciconia	SPECIES	Slovenia	SI	Skocjanski zatok	UTM	402546.26	5044376.01	Freshwaters	Natura_2000	Native	Mozetic 2004 Stanje avifaune	Occurrence
2495093	urn:catalog:ImPrEco:species:0847	Cinclus cinclus (Linnaeus, 1758)	Animalia	Chordata	Aves	Passeriformes	Cinclidae	Cinclus	SPECIES	Slovenia	SI	Skocjanski zatok	UTM	402546.26	5044376.01	Land	Natura_2000	Native	DOPPS BirdLife 2018 Skocjanski zatok checklist	Occurrence
2480666	urn:catalog:ImPrEco:species:0848	Circaetus gallicus (Gmelin, 1788)	Animalia	Chordata	Aves	Accipitriformes	Accipitridae	Circaetus	SPECIES	Slovenia	SI	Skocjanski zatok	UTM	402546.26	5044376.01	Land	Natura_2000	Native	NATURA 2000 Standard Data Form 2019 Skocjanski zatok	Occurrence
2480482	urn:catalog:ImPrEco:species:0849	Circus aeruginosus (Linnaeus, 1758)	Animalia	Chordata	Aves	Accipitriformes	Accipitridae	Circus	SPECIES	Slovenia	SI	Skocjanski zatok	UTM	402546.26	5044376.01	Freshwaters	Natura_2000	Native	Mozetic 2004 Stanje avifaune	Occurrence
2480487	urn:catalog:ImPrEco:species:0850	Circus cyaneus (Linnaeus, 1766)	Animalia	Chordata	Aves	Accipitriformes	Accipitridae	Circus	SPECIES	Slovenia	SI	Skocjanski zatok	UTM	402546.26	5044376.01	Land	Natura_2000	Native	Mozetic 2004 Stanje avifaune	Occurrence
2480495	urn:catalog:ImPrEco:species:0851	Circus pygargus (Linnaeus, 1758)	Animalia	Chordata	Aves	Accipitriformes	Accipitridae	Circus	SPECIES	Slovenia	SI	Skocjanski zatok	UTM	402546.26	5044376.01	Land	Natura_2000	Native	DOPPS BirdLife 2018 Skocjanski zatok checklist	Occurrence
2492822	urn:catalog:ImPrEco:species:0852	Cisticola juncidis (Rafinesque, 1810)	Animalia	Chordata	Aves	Passeriformes	Cisticolidae	Cisticola	SPECIES	Slovenia	SI	Skocjanski zatok	UTM	402546.26	5044376.01	Land	Natura_2000	Native	Mozetic 2004 Stanje avifaune	Occurrence
2496464	urn:catalog:ImPrEco:species:0853	Clamator glandarius (Linnaeus, 1758)	Animalia	Chordata	Aves	Cuculiformes	Cuculidae	Clamator	SPECIES	Slovenia	SI	Skocjanski zatok	UTM	402546.26	5044376.01	Land	Natura_2000	Native	DOPPS BirdLife 2018 Skocjanski zatok checklist	Occurrence
2494329	urn:catalog:ImPrEco:species:0854	Coccothraustes coccothraustes (Linnaeus, 1758)	Animalia	Chordata	Aves	Passeriformes	Fringillidae	Coccothraustes	SPECIES	Slovenia	SI	Skocjanski zatok	UTM	402546.26	5044376.01	Land	Natura_2000	Native	DOPPS BirdLife 2018 Skocjanski zatok checklist	Occurrence
2495414	urn:catalog:ImPrEco:species:0855	Columba livia Gmelin, 1789	Animalia	Chordata	Aves	Columbiformes	Columbidae	Columba	SPECIES	Slovenia	SI	Skocjanski zatok	UTM	402546.26	5044376.01	Land	Natura_2000	Native	DOPPS BirdLife 2018 Skocjanski zatok checklist	Occurrence
2495471	urn:catalog:ImPrEco:species:0856	Columba oenas Linnaeus, 1758	Animalia	Chordata	Aves	Columbiformes	Columbidae	Columba	SPECIES	Slovenia	SI	Skocjanski zatok	UTM	402546.26	5044376.01	Land	Natura_2000	Native	Mozetic 2004 Stanje avifaune	Occurrence
2495455	urn:catalog:ImPrEco:species:0857	Columba palumbus Linnaeus, 1758	Animalia	Chordata	Aves	Columbiformes	Columbidae	Columba	SPECIES	Slovenia	SI	Skocjanski zatok	UTM	402546.26	5044376.01	Land	Natura_2000	Native	Mozetic 2004 Stanje avifaune	Occurrence
2482492	urn:catalog:ImPrEco:species:0858	Corvus corax Linnaeus, 1758	Animalia	Chordata	Aves	Passeriformes	Corvidae	Corvus	SPECIES	Slovenia	SI	Skocjanski zatok	UTM	402546.26	5044376.01	Land	Natura_2000	Native	Mozetic 2004 Stanje avifaune	Occurrence
2482515	urn:catalog:ImPrEco:species:0859	Corvus cornix Linnaeus, 1758	Animalia	Chordata	Aves	Passeriformes	Corvidae	Corvus	SPECIES	Slovenia	SI	Skocjanski zatok	UTM	402546.26	5044376.01	Land	Natura_2000	Native	Mozetic 2004 Stanje avifaune	Occurrence
9409796	urn:catalog:ImPrEco:species:0860	Corvus corone Linnaeus, 1758	Animalia	Chordata	Aves	Passeriformes	Corvidae	Corvus	SPECIES	Slovenia	SI	Skocjanski zatok	UTM	402546.26	5044376.01	Land	Natura_2000	Native	Mozetic 2004 Stanje avifaune	Occurrence
2482473	urn:catalog:ImPrEco:species:0861	Corvus monedula Linnaeus, 1758	Animalia	Chordata	Aves	Passeriformes	Corvidae	Corvus	SPECIES	Slovenia	SI	Skocjanski zatok	UTM	402546.26	5044376.01	Land	Natura_2000	Native	Mozetic 2004 Stanje avifaune	Occurrence
2474156	urn:catalog:ImPrEco:species:0862	Coturnix coturnix (Linnaeus, 1758)	Animalia	Chordata	Aves	Galliformes	Phasianidae	Coturnix	SPECIES	Slovenia	SI	Skocjanski zatok	UTM	402546.26	5044376.01	Land	Natura_2000	Native	Mozetic 2004 Stanje avifaune	Occurrence
4408498	urn:catalog:ImPrEco:species:0863	Crex crex (Linnaeus, 1758)	Animalia	Chordata	Aves	Gruiformes	Rallidae	Crex	SPECIES	Slovenia	SI	Skocjanski zatok	UTM	402546.26	5044376.01	Freshwaters	Natura_2000	Native	DOPPS BirdLife 2018 Skocjanski zatok checklist	Occurrence
2435723	urn:catalog:ImPrEco:species:0864	Crocidura leucodon (Hermann, 1780)	Animalia	Chordata	Mammalia	Soricomorpha	Soricidae	Crocidura	SPECIES	Slovenia	SI	Skocjanski zatok	UTM	402546.26	5044376.01	Land	Natura_2000	Native	NIB 2000 Pregled stanja favne nevretencarjev in vretencarjev Skocjanskega zatoka	Occurrence
2435687	urn:catalog:ImPrEco:species:0865	Crocidura suaveolens (Pallas, 1811)	Animalia	Chordata	Mammalia	Soricomorpha	Soricidae	Crocidura	SPECIES	Slovenia	SI	Skocjanski zatok	UTM	402546.26	5044376.01	Land	Natura_2000	Native	NIB 2000 Pregled stanja favne nevretencarjev in vretencarjev Skocjanskega zatoka	Occurrence
5231918	urn:catalog:ImPrEco:species:0866	Cuculus canorus Linnaeus, 1758	Animalia	Chordata	Aves	Cuculiformes	Cuculidae	Cuculus	SPECIES	Slovenia	SI	Skocjanski zatok	UTM	402546.26	5044376.01	Land	Natura_2000	Native	DOPPS BirdLife 2018 Skocjanski zatok checklist	Occurrence
2498343	urn:catalog:ImPrEco:species:0867	Cygnus olor (Gmelin, 1789)	Animalia	Chordata	Aves	Anseriformes	Anatidae	Cygnus	SPECIES	Slovenia	SI	Skocjanski zatok	UTM	402546.26	5044376.01	Coastal lagoon, Freshwaters	Natura_2000	Native	DOPPS BirdLife 2018 Skocjanski zatok checklist	Occurrence
4286975	urn:catalog:ImPrEco:species:0868	Cyprinus carpio Linnaeus, 1758	Animalia	Chordata	Actinopterygii	Cypriniformes	Cyprinidae	Cyprinus	SPECIES	Slovenia	SI	Skocjanski zatok	UTM	402546.26	5044376.01	Freshwaters	Natura_2000	Alien	Kus Veenvliet et al 2014 AdriaWet 2000: Monitoring dvozivk in plazilcev v Naravnem rezervatu Skocjanski zatok	Occurrence
2362635	urn:catalog:ImPrEco:species:0869	Scardinius erythrophthalmus (Linnaeus, 1758)	Animalia	Chordata	Actinopterygii	Cypriniformes	Cyprinidae	Scardinius	SPECIES	Slovenia	SI	Skocjanski zatok	UTM	402546.26	5044376.01	Freshwaters	Natura_2000	Alien	Odorico et al 2011 Ihtiofavnisticni pregled lagunarnega dela Skocjanskega zatoka	Occurrence
2489214	urn:catalog:ImPrEco:species:0870	Delichon urbicum (Linnaeus, 1758)	Animalia	Chordata	Aves	Passeriformes	Hirundinidae	Delichon	SPECIES	Slovenia	SI	Skocjanski zatok	UTM	402546.26	5044376.01	Land	Natura_2000	Native	Mozetic 2004 Stanje avifaune	Occurrence
2477968	urn:catalog:ImPrEco:species:0871	Dendrocopos major (Linnaeus, 1758)	Animalia	Chordata	Aves	Piciformes	Picidae	Dendrocopos	SPECIES	Slovenia	SI	Skocjanski zatok	UTM	402546.26	5044376.01	Land	Natura_2000	Native	Mozetic 2004 Stanje avifaune	Occurrence
2480876	urn:catalog:ImPrEco:species:0872	Egretta garzetta (Linnaeus, 1766)	Animalia	Chordata	Aves	Pelecaniformes	Ardeidae	Egretta	SPECIES	Slovenia	SI	Skocjanski zatok	UTM	402546.26	5044376.01	Land	Natura_2000	Native	NATURA 2000 Standard Data Form 2019 Skocjanski zatok	Occurrence
7626513	urn:catalog:ImPrEco:species:0873	Emberiza cirlus Linnaeus, 1766	Animalia	Chordata	Aves	Passeriformes	Emberizidae	Emberiza	SPECIES	Slovenia	SI	Skocjanski zatok	UTM	402546.26	5044376.01	Land	Natura_2000	Native	Mozetic 2004 Stanje avifaune	Occurrence
2491534	urn:catalog:ImPrEco:species:0874	Emberiza citrinella Linnaeus, 1758	Animalia	Chordata	Aves	Passeriformes	Emberizidae	Emberiza	SPECIES	Slovenia	SI	Skocjanski zatok	UTM	402546.26	5044376.01	Land	Natura_2000	Native	Mozetic 2004 Stanje avifaune	Occurrence
9613112	urn:catalog:ImPrEco:species:0875	Emberiza melanocephala Scopoli, 1769	Animalia	Chordata	Aves	Passeriformes	Emberizidae	Emberiza	SPECIES	Slovenia	SI	Skocjanski zatok	UTM	402546.26	5044376.01	Land	Natura_2000	Native	DOPPS BirdLife 2018 Skocjanski zatok checklist	Occurrence
2491557	urn:catalog:ImPrEco:species:0876	Emberiza schoeniclus (Linnaeus, 1758)	Animalia	Chordata	Aves	Passeriformes	Emberizidae	Emberiza	SPECIES	Slovenia	SI	Skocjanski zatok	UTM	402546.26	5044376.01	Freshwaters	Natura_2000	Native	Mozetic 2004 Stanje avifaune	Occurrence
8909809	urn:catalog:ImPrEco:species:0877	Emys orbicularis (Linnaeus, 1758)	Animalia	Chordata	Reptilia	Testudines	Emydidae	Emys	SPECIES	Slovenia	SI	Skocjanski zatok	UTM	402546.26	5044376.01	Freshwaters, Land	Natura_2000	Native	Kus Veenvliet et al 2014 AdriaWet 2000: Monitoring dvozivk in plazilcev v Naravnem rezervatu Skocjanski zatok	Occurrence
5219624	urn:catalog:ImPrEco:species:0878	Erinaceus concolor Martin, 1838	Animalia	Chordata	Mammalia	Erinaceomorpha	Erinaceidae	Erinaceus	SPECIES	Slovenia	SI	Skocjanski zatok	UTM	402546.26	5044376.01	Land	Natura_2000	Native	NIB 2000 Pregled stanja favne nevretencarjev in vretencarjev Skocjanskega zatoka	Occurrence
2492462	urn:catalog:ImPrEco:species:0879	Erithacus rubecula (Linnaeus, 1758)	Animalia	Chordata	Aves	Passeriformes	Muscicapidae	Erithacus	SPECIES	Slovenia	SI	Skocjanski zatok	UTM	402546.26	5044376.01	Land	Natura_2000	Native	Mozetic 2004 Stanje avifaune	Occurrence
2346633	urn:catalog:ImPrEco:species:0880	Esox lucius Linnaeus, 1758	Animalia	Chordata	Actinopterygii	Esociformes	Esocidae	Esox	SPECIES	Slovenia	SI	Skocjanski zatok	UTM	402546.26	5044376.01	Coastal lagoon, Freshwaters	Natura_2000	Native	Odorico et al 2011 Ihtiofavnisticni pregled lagunarnega dela Skocjanskega zatoka	Occurrence
4535809	urn:catalog:ImPrEco:species:0881	Euphydryas aurinia (Rottemburg, 1775)	Animalia	Arthropoda	Insecta	Lepidoptera	Nymphalidae	Euphydryas	SPECIES	Slovenia	SI	Skocjanski zatok	UTM	402546.26	5044376.01	Land	Natura_2000	Native	Personal observation	Occurrence
4532532	urn:catalog:ImPrEco:species:0882	Euplagia quadripunctaria (Poda, 1761)	Animalia	Arthropoda	Insecta	Lepidoptera	Erebidae	Euplagia	SPECIES	Slovenia	SI	Skocjanski zatok	UTM	402546.26	5044376.01	Land	Natura_2000	Native	Polak 2010 Inventarizacija in monitoring metuljev (Lepidoptera) v Naravnem rezervatu Skocjanski zatok	Occurrence
2481047	urn:catalog:ImPrEco:species:0883	Falco peregrinus Tunstall, 1771	Animalia	Chordata	Aves	Falconiformes	Falconidae	Falco	SPECIES	Slovenia	SI	Skocjanski zatok	UTM	402546.26	5044376.01	Land	Natura_2000	Native	Mozetic 2004 Stanje avifaune	Occurrence
2481035	urn:catalog:ImPrEco:species:0884	Falco subbuteo Linnaeus, 1758	Animalia	Chordata	Aves	Falconiformes	Falconidae	Falco	SPECIES	Slovenia	SI	Skocjanski zatok	UTM	402546.26	5044376.01	Land	Natura_2000	Native	Mozetic 2004 Stanje avifaune	Occurrence
9616058	urn:catalog:ImPrEco:species:0885	Falco tinnunculus Linnaeus, 1758	Animalia	Chordata	Aves	Falconiformes	Falconidae	Falco	SPECIES	Slovenia	SI	Skocjanski zatok	UTM	402546.26	5044376.01	Land	Natura_2000	Native	Mozetic 2004 Stanje avifaune	Occurrence
2481062	urn:catalog:ImPrEco:species:0886	Falco vespertinus Linnaeus, 1766	Animalia	Chordata	Aves	Falconiformes	Falconidae	Falco	SPECIES	Slovenia	SI	Skocjanski zatok	UTM	402546.26	5044376.01	Land	Natura_2000	Native	DOPPS BirdLife 2018 Skocjanski zatok checklist	Occurrence
2492601	urn:catalog:ImPrEco:species:0887	Ficedula albicollis (Temminck, 1815)	Animalia	Chordata	Aves	Passeriformes	Muscicapidae	Ficedula	SPECIES	Slovenia	SI	Skocjanski zatok	UTM	402546.26	5044376.01	Land	Natura_2000	Native	DOPPS BirdLife 2018 Skocjanski zatok checklist	Occurrence
2492606	urn:catalog:ImPrEco:species:0888	Ficedula hypoleuca (Pallas, 1764)	Animalia	Chordata	Aves	Passeriformes	Muscicapidae	Ficedula	SPECIES	Slovenia	SI	Skocjanski zatok	UTM	402546.26	5044376.01	Land	Natura_2000	Native	Mozetic 2004 Stanje avifaune	Occurrence
2492605	urn:catalog:ImPrEco:species:0889	Ficedula parva (Bechstein, 1792)	Animalia	Chordata	Aves	Passeriformes	Muscicapidae	Ficedula	SPECIES	Slovenia	SI	Skocjanski zatok	UTM	402546.26	5044376.01	Land	Natura_2000	Native	DOPPS BirdLife 2018 Skocjanski zatok checklist	Occurrence
2494422	urn:catalog:ImPrEco:species:0890	Fringilla coelebs Linnaeus, 1758	Animalia	Chordata	Aves	Passeriformes	Fringillidae	Fringilla	SPECIES	Slovenia	SI	Skocjanski zatok	UTM	402546.26	5044376.01	Land	Natura_2000	Native	Mozetic 2004 Stanje avifaune	Occurrence
2494441	urn:catalog:ImPrEco:species:0891	Fringilla montifringilla Linnaeus, 1758	Animalia	Chordata	Aves	Passeriformes	Fringillidae	Fringilla	SPECIES	Slovenia	SI	Skocjanski zatok	UTM	402546.26	5044376.01	Land	Natura_2000	Native	DOPPS BirdLife 2018 Skocjanski zatok checklist	Occurrence
2474377	urn:catalog:ImPrEco:species:0892	Fulica atra Linnaeus, 1758	Animalia	Chordata	Aves	Gruiformes	Rallidae	Fulica	SPECIES	Slovenia	SI	Skocjanski zatok	UTM	402546.26	5044376.01	Coastal lagoon, Freshwaters	Natura_2000	Native	Mozetic 2004 Stanje avifaune	Occurrence
2490669	urn:catalog:ImPrEco:species:0893	Galerida cristata (Linnaeus, 1758)	Animalia	Chordata	Aves	Passeriformes	Alaudidae	Galerida	SPECIES	Slovenia	SI	Skocjanski zatok	UTM	402546.26	5044376.01	Land	Natura_2000	Native	Mozetic 2004 Stanje avifaune	Occurrence
2481819	urn:catalog:ImPrEco:species:0894	Gallinago gallinago (Linnaeus, 1758)	Animalia	Chordata	Aves	Charadriiformes	Scolopacidae	Gallinago	SPECIES	Slovenia	SI	Skocjanski zatok	UTM	402546.26	5044376.01	Freshwaters	Natura_2000	Native	Mozetic 2004 Stanje avifaune	Occurrence
2481831	urn:catalog:ImPrEco:species:0895	Gallinago media (Latham, 1787)	Animalia	Chordata	Aves	Charadriiformes	Scolopacidae	Gallinago	SPECIES	Slovenia	SI	Skocjanski zatok	UTM	402546.26	5044376.01	Freshwaters	Natura_2000	Native	DOPPS BirdLife 2018 Skocjanski zatok checklist	Occurrence
5228199	urn:catalog:ImPrEco:species:0896	Gallinula chloropus (Linnaeus, 1758)	Animalia	Chordata	Aves	Gruiformes	Rallidae	Gallinula	SPECIES	Slovenia	SI	Skocjanski zatok	UTM	402546.26	5044376.01	Freshwaters	Natura_2000	Native	Mozetic 2004 Stanje avifaune	Occurrence
2350580	urn:catalog:ImPrEco:species:0897	Gambusia affinis (Baird & Girard, 1853)	Animalia	Chordata	Actinopterygii	Cyprinodontiformes	Poeciliidae	Gambusia	SPECIES	Slovenia	SI	Skocjanski zatok	UTM	402546.26	5044376.01	Coastal lagoon, Freshwaters	Natura_2000	Alien	Povz 2002 Ihtioloske raziskave za oceno obstojecega stanja v Skocjanskem zatoku in okolici	Occurrence
2350570	urn:catalog:ImPrEco:species:0898	Gambusia holbrooki Girard, 1859	Animalia	Chordata	Actinopterygii	Cyprinodontiformes	Poeciliidae	Gambusia	SPECIES	Slovenia	SI	Skocjanski zatok	UTM	402546.26	5044376.01	Coastal lagoon, Freshwaters, Marine	Natura_2000	Alien	Odorico et al 2011 Ihtiofavnisticni pregled lagunarnega dela Skocjanskega zatoka	Occurrence
5229493	urn:catalog:ImPrEco:species:0899	Garrulus glandarius (Linnaeus, 1758)	Animalia	Chordata	Aves	Passeriformes	Corvidae	Garrulus	SPECIES	Slovenia	SI	Skocjanski zatok	UTM	402546.26	5044376.01	Land	Natura_2000	Native	Mozetic 2004 Stanje avifaune	Occurrence
2481958	urn:catalog:ImPrEco:species:0900	Gavia stellata (Pontoppidan, 1763)	Animalia	Chordata	Aves	Gaviiformes	Gaviidae	Gavia	SPECIES	Slovenia	SI	Skocjanski zatok	UTM	402546.26	5044376.01	Coastal lagoon	Natura_2000	Native	DOPPS BirdLife 2018 Skocjanski zatok checklist	Occurrence
2481263	urn:catalog:ImPrEco:species:0901	Gelochelidon nilotica (Gmelin, 1789)	Animalia	Chordata	Aves	Charadriiformes	Laridae	Gelochelidon	SPECIES	Slovenia	SI	Skocjanski zatok	UTM	402546.26	5044376.01	Freshwaters	Natura_2000	Native	DOPPS BirdLife 2018 Skocjanski zatok checklist	Occurrence
2480757	urn:catalog:ImPrEco:species:0902	Glareola pratincola (Linnaeus, 1766)	Animalia	Chordata	Aves	Charadriiformes	Glareolidae	Glareola	SPECIES	Slovenia	SI	Skocjanski zatok	UTM	402546.26	5044376.01	Coastal lagoon, Freshwaters	Natura_2000	Native	DOPPS BirdLife 2018 Skocjanski zatok checklist	Occurrence
2375526	urn:catalog:ImPrEco:species:0903	Gobius niger Linnaeus, 1758	Animalia	Chordata	Actinopterygii	Perciformes	Gobiidae	Gobius	SPECIES	Slovenia	SI	Skocjanski zatok	UTM	402546.26	5044376.01	Coastal lagoon, Marine	Natura_2000	Native	Odorico et al 2011 Ihtiofavnisticni pregled lagunarnega dela Skocjanskega zatoka	Occurrence
2474950	urn:catalog:ImPrEco:species:0904	Grus grus (Linnaeus, 1758)	Animalia	Chordata	Aves	Gruiformes	Gruidae	Grus	SPECIES	Slovenia	SI	Skocjanski zatok	UTM	402546.26	5044376.01	Coastal lagoon, Freshwaters	Natura_2000	Native	DOPPS BirdLife 2018 Skocjanski zatok checklist	Occurrence
2480389	urn:catalog:ImPrEco:species:0905	Gyps fulvus (Hablizl, 1783)	Animalia	Chordata	Aves	Accipitriformes	Accipitridae	Gyps	SPECIES	Slovenia	SI	Skocjanski zatok	UTM	402546.26	5044376.01	Land	Natura_2000	Native	DOPPS BirdLife 2018 Skocjanski zatok checklist	Occurrence
7788295	urn:catalog:ImPrEco:species:0906	Haematopus ostralegus Linnaeus, 1758	Animalia	Chordata	Aves	Charadriiformes	Haematopodidae	Haematopus	SPECIES	Slovenia	SI	Skocjanski zatok	UTM	402546.26	5044376.01	Coastal lagoon	Natura_2000	Native	DOPPS BirdLife 2018 Skocjanski zatok checklist	Occurrence
2480449	urn:catalog:ImPrEco:species:0907	Haliaeetus albicilla (Linnaeus, 1758)	Animalia	Chordata	Aves	Accipitriformes	Accipitridae	Haliaeetus	SPECIES	Slovenia	SI	Skocjanski zatok	UTM	402546.26	5044376.01	Coastal lagoon, Land	Natura_2000	Native	DOPPS BirdLife 2018 Skocjanski zatok checklist	Occurrence
2480685	urn:catalog:ImPrEco:species:0908	Hieraaetus pennatus (Gmelin, 1788)	Animalia	Chordata	Aves	Accipitriformes	Accipitridae	Hieraaetus	SPECIES	Slovenia	SI	Skocjanski zatok	UTM	402546.26	5044376.01	Land	Natura_2000	Native	DOPPS BirdLife 2018 Skocjanski zatok checklist	Occurrence
2458916	urn:catalog:ImPrEco:species:0909	Hierophis viridiflavus (Lacepede, 1789)	Animalia	Chordata	Reptilia	Squamata	Colubridae	Hierophis	SPECIES	Slovenia	SI	Skocjanski zatok	UTM	402546.26	5044376.01	Land	Natura_2000	Native	Trani 2011 A first assessment of the herpetofauna community in the Skocjanski Zatok Nature Reserve	Occurrence
5324944	urn:catalog:ImPrEco:species:0910	Himantoglossum adriaticum H.Baumann	Plantae	Tracheophyta	Liliopsida	Asparagales	Orchidaceae	Himantoglossum	SPECIES	Slovenia	SI	Skocjanski zatok	UTM	402546.26	5044376.01	Land	Natura_2000	Native	Personal observation	Occurrence
5229126	urn:catalog:ImPrEco:species:0911	Himantopus himantopus (Linnaeus, 1758)	Animalia	Chordata	Aves	Charadriiformes	Recurvirostridae	Himantopus	SPECIES	Slovenia	SI	Skocjanski zatok	UTM	402546.26	5044376.01	Land	Natura_2000	Native	NATURA 2000 Standard Data Form 2019 Skocjanski zatok	Occurrence
2493220	urn:catalog:ImPrEco:species:0912	Hippolais icterina (Vieillot, 1817)	Animalia	Chordata	Aves	Passeriformes	Acrocephalidae	Hippolais	SPECIES	Slovenia	SI	Skocjanski zatok	UTM	402546.26	5044376.01	Land	Natura_2000	Native	DOPPS BirdLife 2018 Skocjanski zatok checklist	Occurrence
2493214	urn:catalog:ImPrEco:species:0913	Hippolais polyglotta (Vieillot, 1817)	Animalia	Chordata	Aves	Passeriformes	Acrocephalidae	Hippolais	SPECIES	Slovenia	SI	Skocjanski zatok	UTM	402546.26	5044376.01	Land	Natura_2000	Native	Mozetic 2004 Stanje avifaune	Occurrence
9515886	urn:catalog:ImPrEco:species:0914	Hirundo rustica Linnaeus, 1758	Animalia	Chordata	Aves	Passeriformes	Hirundinidae	Hirundo	SPECIES	Slovenia	SI	Skocjanski zatok	UTM	402546.26	5044376.01	Land	Natura_2000	Native	Mozetic 2004 Stanje avifaune	Occurrence
6065841	urn:catalog:ImPrEco:species:0915	Hydrocoloeus minutus (Pallas, 1776)	Animalia	Chordata	Aves	Charadriiformes	Laridae	Hydrocoloeus	SPECIES	Slovenia	SI	Skocjanski zatok	UTM	402546.26	5044376.01	Coastal lagoon, Freshwaters	Natura_2000	Native	DOPPS BirdLife 2018 Skocjanski zatok checklist	Occurrence
2427573	urn:catalog:ImPrEco:species:0916	Hyla arborea (Linnaeus, 1758)	Animalia	Chordata	Amphibia	Anura	Hylidae	Hyla	SPECIES	Slovenia	SI	Skocjanski zatok	UTM	402546.26	5044376.01	Freshwaters, Land	Natura_2000	Native	Trani 2011 A first assessment of the herpetofauna community in the Skocjanski Zatok Nature Reserve	Occurrence
7261861	urn:catalog:ImPrEco:species:0917	Hypsugo savii (Bonaparte, 1837)	Animalia	Chordata	Mammalia	Chiroptera	Vespertilionidae	Hypsugo	SPECIES	Slovenia	SI	Skocjanski zatok	UTM	402546.26	5044376.01	Land	Natura_2000	Native	Personal observation	Occurrence
2480850	urn:catalog:ImPrEco:species:0918	Ixobrychus minutus (Linnaeus, 1766)	Animalia	Chordata	Aves	Pelecaniformes	Ardeidae	Ixobrychus	SPECIES	Slovenia	SI	Skocjanski zatok	UTM	402546.26	5044376.01	Land	Natura_2000	Native	NATURA 2000 Standard Data Form 2019 Skocjanski zatok	Occurrence
2375688	urn:catalog:ImPrEco:species:0919	Knipowitschia caucasica (Berg, 1916)	Animalia	Chordata	Actinopterygii	Perciformes	Gobiidae	Knipowitschia	SPECIES	Slovenia	SI	Skocjanski zatok	UTM	402546.26	5044376.01	Coastal lagoon, Marine	Natura_2000	Native	Odorico et al 2011 Ihtiofavnisticni pregled lagunarnega dela Skocjanskega zatoka	Occurrence
7745240	urn:catalog:ImPrEco:species:0920	Lanius collurio Linnaeus, 1758	Animalia	Chordata	Aves	Passeriformes	Laniidae	Lanius	SPECIES	Slovenia	SI	Skocjanski zatok	UTM	402546.26	5044376.01	Land	Natura_2000	Native	Mozetic 2004 Stanje avifaune	Occurrence
9444556	urn:catalog:ImPrEco:species:0921	Lanius excubitor Linnaeus, 1758	Animalia	Chordata	Aves	Passeriformes	Laniidae	Lanius	SPECIES	Slovenia	SI	Skocjanski zatok	UTM	402546.26	5044376.01	Land	Natura_2000	Native	Mozetic 2004 Stanje avifaune	Occurrence
2492854	urn:catalog:ImPrEco:species:0922	Lanius minor Gmelin, 1788	Animalia	Chordata	Aves	Passeriformes	Laniidae	Lanius	SPECIES	Slovenia	SI	Skocjanski zatok	UTM	402546.26	5044376.01	Land	Natura_2000	Native	DOPPS BirdLife 2018 Skocjanski zatok checklist	Occurrence
2492867	urn:catalog:ImPrEco:species:0923	Lanius senator Linnaeus, 1758	Animalia	Chordata	Aves	Passeriformes	Laniidae	Lanius	SPECIES	Slovenia	SI	Skocjanski zatok	UTM	402546.26	5044376.01	Land	Natura_2000	Native	DOPPS BirdLife 2018 Skocjanski zatok checklist	Occurrence
2481139	urn:catalog:ImPrEco:species:0924	Larus argentatus Pontoppidan, 1763	Animalia	Chordata	Aves	Charadriiformes	Laridae	Larus	SPECIES	Slovenia	SI	Skocjanski zatok	UTM	402546.26	5044376.01	Coastal lagoon, Freshwaters	Natura_2000	Native	Mozetic 2004 Stanje avifaune	Occurrence
2481181	urn:catalog:ImPrEco:species:0925	Larus cachinnans Pallas, 1811	Animalia	Chordata	Aves	Charadriiformes	Laridae	Larus	SPECIES	Slovenia	SI	Skocjanski zatok	UTM	402546.26	5044376.01	Coastal lagoon, Freshwaters	Natura_2000	Native	Mozetic 2004 Stanje avifaune	Occurrence
7982160	urn:catalog:ImPrEco:species:0926	Larus canus Linnaeus, 1758	Animalia	Chordata	Aves	Charadriiformes	Laridae	Larus	SPECIES	Slovenia	SI	Skocjanski zatok	UTM	402546.26	5044376.01	Coastal lagoon, Freshwaters	Natura_2000	Native	Mozetic 2004 Stanje avifaune	Occurrence
2481174	urn:catalog:ImPrEco:species:0927	Larus fuscus Linnaeus, 1758	Animalia	Chordata	Aves	Charadriiformes	Laridae	Larus	SPECIES	Slovenia	SI	Skocjanski zatok	UTM	402546.26	5044376.01	Coastal lagoon, Freshwaters	Natura_2000	Native	DOPPS BirdLife 2018 Skocjanski zatok checklist	Occurrence
9413670	urn:catalog:ImPrEco:species:0928	Larus michahellis J.F.Naumann, 1840	Animalia	Chordata	Aves	Charadriiformes	Laridae	Larus	SPECIES	Slovenia	SI	Skocjanski zatok	UTM	402546.26	5044376.01	Coastal lagoon, Freshwaters	Natura_2000	Native	DOPPS BirdLife 2018 Skocjanski zatok checklist	Occurrence
2394486	urn:catalog:ImPrEco:species:0929	Lepomis gibbosus (Linnaeus, 1758)	Animalia	Chordata	Actinopterygii	Perciformes	Centrarchidae	Lepomis	SPECIES	Slovenia	SI	Skocjanski zatok	UTM	402546.26	5044376.01	Freshwaters	Natura_2000	Alien	Odorico et al 2011 Ihtiofavnisticni pregled lagunarnega dela Skocjanskega zatoka	Occurrence
7952072	urn:catalog:ImPrEco:species:0930	Lepus europaeus Pallas, 1778	Animalia	Chordata	Mammalia	Lagomorpha	Leporidae	Lepus	SPECIES	Slovenia	SI	Skocjanski zatok	UTM	402546.26	5044376.01	Land	Natura_2000	Native	NIB 2000 Pregled stanja favne nevretencarjev in vretencarjev Skocjanskega zatoka	Occurrence
2481681	urn:catalog:ImPrEco:species:0931	Limosa lapponica (Linnaeus, 1758)	Animalia	Chordata	Aves	Charadriiformes	Scolopacidae	Limosa	SPECIES	Slovenia	SI	Skocjanski zatok	UTM	402546.26	5044376.01	Coastal lagoon, Freshwaters	Natura_2000	Native	DOPPS BirdLife 2018 Skocjanski zatok checklist	Occurrence
2481685	urn:catalog:ImPrEco:species:0932	Limosa limosa (Linnaeus, 1758)	Animalia	Chordata	Aves	Charadriiformes	Scolopacidae	Limosa	SPECIES	Slovenia	SI	Skocjanski zatok	UTM	402546.26	5044376.01	Coastal lagoon, Freshwaters	Natura_2000	Native	DOPPS BirdLife 2018 Skocjanski zatok checklist	Occurrence
4048390	urn:catalog:ImPrEco:species:0933	Linum maritimum L.	Plantae	Tracheophyta	Magnoliopsida	Malpighiales	Linaceae	Linum	SPECIES	Slovenia	SI	Skocjanski zatok	UTM	402546.26	5044376.01	Land	Natura_2000	Native	Personal observation	Occurrence
2400762	urn:catalog:ImPrEco:species:0934	Liza aurata (Risso, 1810)	Animalia	Chordata	Actinopterygii	Mugiliformes	Mugilidae	Liza	SPECIES	Slovenia	SI	Skocjanski zatok	UTM	402546.26	5044376.01	Coastal lagoon, Marine	Natura_2000	Native	Povz 2002 Ihtioloske raziskave za oceno obstojecega stanja v Skocjanskem zatoku in okolici	Occurrence
2400718	urn:catalog:ImPrEco:species:0935	Liza ramada (Risso, 1827)	Animalia	Chordata	Actinopterygii	Mugiliformes	Mugilidae	Liza	SPECIES	Slovenia	SI	Skocjanski zatok	UTM	402546.26	5044376.01	Coastal lagoon, Marine	Natura_2000	Native	Povz 2002 Ihtioloske raziskave za oceno obstojecega stanja v Skocjanskem zatoku in okolici	Occurrence
2400714	urn:catalog:ImPrEco:species:0936	Liza saliens (Risso, 1810)	Animalia	Chordata	Actinopterygii	Mugiliformes	Mugilidae	Liza	SPECIES	Slovenia	SI	Skocjanski zatok	UTM	402546.26	5044376.01	Coastal lagoon, Marine	Natura_2000	Native	Povz 2002 Ihtioloske raziskave za oceno obstojecega stanja v Skocjanskem zatoku in okolici	Occurrence
2493551	urn:catalog:ImPrEco:species:0937	Locustella luscinioides (Savi, 1824)	Animalia	Chordata	Aves	Passeriformes	Locustellidae	Locustella	SPECIES	Slovenia	SI	Skocjanski zatok	UTM	402546.26	5044376.01	Freshwaters	Natura_2000	Native	DOPPS BirdLife 2018 Skocjanski zatok checklist	Occurrence
2493548	urn:catalog:ImPrEco:species:0938	Locustella naevia (Boddaert, 1783)	Animalia	Chordata	Aves	Passeriformes	Locustellidae	Locustella	SPECIES	Slovenia	SI	Skocjanski zatok	UTM	402546.26	5044376.01	Freshwaters, Land	Natura_2000	Native	Mozetic 2004 Stanje avifaune	Occurrence
9629160	urn:catalog:ImPrEco:species:0939	Loxia curvirostra Linnaeus, 1758	Animalia	Chordata	Aves	Passeriformes	Fringillidae	Loxia	SPECIES	Slovenia	SI	Skocjanski zatok	UTM	402546.26	5044376.01	Land	Natura_2000	Native	DOPPS BirdLife 2018 Skocjanski zatok checklist	Occurrence
2490604	urn:catalog:ImPrEco:species:0940	Lullula arborea (Linnaeus, 1758)	Animalia	Chordata	Aves	Passeriformes	Alaudidae	Lullula	SPECIES	Slovenia	SI	Skocjanski zatok	UTM	402546.26	5044376.01	Land	Natura_2000	Native	Mozetic 2004 Stanje avifaune	Occurrence
2492542	urn:catalog:ImPrEco:species:0941	Luscinia luscinia (Linnaeus, 1758)	Animalia	Chordata	Aves	Passeriformes	Muscicapidae	Luscinia	SPECIES	Slovenia	SI	Skocjanski zatok	UTM	402546.26	5044376.01	Land	Natura_2000	Native	DOPPS BirdLife 2018 Skocjanski zatok checklist	Occurrence
7660710	urn:catalog:ImPrEco:species:0942	Luscinia megarhynchos C.L.Brehm, 1831	Animalia	Chordata	Aves	Passeriformes	Muscicapidae	Luscinia	SPECIES	Slovenia	SI	Skocjanski zatok	UTM	402546.26	5044376.01	Land	Natura_2000	Native	Mozetic 2004 Stanje avifaune	Occurrence
4408732	urn:catalog:ImPrEco:species:0943	Luscinia svecica (Linnaeus, 1758)	Animalia	Chordata	Aves	Passeriformes	Muscicapidae	Luscinia	SPECIES	Slovenia	SI	Skocjanski zatok	UTM	402546.26	5044376.01	Land	Natura_2000	Native	DOPPS BirdLife 2018 Skocjanski zatok checklist	Occurrence
2481835	urn:catalog:ImPrEco:species:0944	Lymnocryptes minimus (Brunnich, 1764)	Animalia	Chordata	Aves	Charadriiformes	Scolopacidae	Lymnocryptes	SPECIES	Slovenia	SI	Skocjanski zatok	UTM	402546.26	5044376.01	Freshwaters	Natura_2000	Native	DOPPS BirdLife 2018 Skocjanski zatok checklist	Occurrence
2433875	urn:catalog:ImPrEco:species:0945	Meles meles (Linnaeus, 1758)	Animalia	Chordata	Mammalia	Carnivora	Mustelidae	Meles	SPECIES	Slovenia	SI	Skocjanski zatok	UTM	402546.26	5044376.01	Land	Natura_2000	Native	Personal observation	Occurrence
9537647	urn:catalog:ImPrEco:species:0946	Mergus merganser Linnaeus, 1758	Animalia	Chordata	Aves	Anseriformes	Anatidae	Mergus	SPECIES	Slovenia	SI	Skocjanski zatok	UTM	402546.26	5044376.01	Coastal lagoon	Natura_2000	Native	DOPPS BirdLife 2018 Skocjanski zatok checklist	Occurrence
2498375	urn:catalog:ImPrEco:species:0947	Mergus serrator Linnaeus, 1758	Animalia	Chordata	Aves	Anseriformes	Anatidae	Mergus	SPECIES	Slovenia	SI	Skocjanski zatok	UTM	402546.26	5044376.01	Coastal lagoon	Natura_2000	Native	DOPPS BirdLife 2018 Skocjanski zatok checklist	Occurrence
2475443	urn:catalog:ImPrEco:species:0948	Merops apiaster Linnaeus, 1758	Animalia	Chordata	Aves	Coraciiformes	Meropidae	Merops	SPECIES	Slovenia	SI	Skocjanski zatok	UTM	402546.26	5044376.01	Land	Natura_2000	Native	Mozetic 2004 Stanje avifaune	Occurrence
2438647	urn:catalog:ImPrEco:species:0949	Microtus multiplex (Fatio, 1905)	Animalia	Chordata	Mammalia	Rodentia	Cricetidae	Microtus	SPECIES	Slovenia	SI	Skocjanski zatok	UTM	402546.26	5044376.01	Land	Natura_2000	Native	NIB 2000 Pregled stanja favne nevretencarjev in vretencarjev Skocjanskega zatoka	Occurrence
5229167	urn:catalog:ImPrEco:species:0950	Milvus migrans (Boddaert, 1783)	Animalia	Chordata	Aves	Accipitriformes	Accipitridae	Milvus	SPECIES	Slovenia	SI	Skocjanski zatok	UTM	402546.26	5044376.01	Land	Natura_2000	Native	DOPPS BirdLife 2018 Skocjanski zatok checklist	Occurrence
5229168	urn:catalog:ImPrEco:species:0951	Milvus milvus (Linnaeus, 1758)	Animalia	Chordata	Aves	Accipitriformes	Accipitridae	Milvus	SPECIES	Slovenia	SI	Skocjanski zatok	UTM	402546.26	5044376.01	Land	Natura_2000	Native	DOPPS BirdLife 2018 Skocjanski zatok checklist	Occurrence
9687165	urn:catalog:ImPrEco:species:0952	Motacilla alba Linnaeus, 1758	Animalia	Chordata	Aves	Passeriformes	Motacillidae	Motacilla	SPECIES	Slovenia	SI	Skocjanski zatok	UTM	402546.26	5044376.01	Land	Natura_2000	Native	Mozetic 2004 Stanje avifaune	Occurrence
2490310	urn:catalog:ImPrEco:species:0953	Motacilla cinerea Tunstall, 1771	Animalia	Chordata	Aves	Passeriformes	Motacillidae	Motacilla	SPECIES	Slovenia	SI	Skocjanski zatok	UTM	402546.26	5044376.01	Freshwaters	Natura_2000	Native	Mozetic 2004 Stanje avifaune	Occurrence
2490307	urn:catalog:ImPrEco:species:0954	Motacilla citreola Pallas, 1776	Animalia	Chordata	Aves	Passeriformes	Motacillidae	Motacilla	SPECIES	Slovenia	SI	Skocjanski zatok	UTM	402546.26	5044376.01	Coastal lagoon	Natura_2000	Native	DOPPS BirdLife 2018 Skocjanski zatok checklist	Occurrence
9701857	urn:catalog:ImPrEco:species:0955	Motacilla flava Linnaeus, 1758	Animalia	Chordata	Aves	Passeriformes	Motacillidae	Motacilla	SPECIES	Slovenia	SI	Skocjanski zatok	UTM	402546.26	5044376.01	Coastal lagoon	Natura_2000	Native	Mozetic 2004 Stanje avifaune	Occurrence
8189568	urn:catalog:ImPrEco:species:0956	Mugil cephalus Linnaeus, 1758	Animalia	Chordata	Actinopterygii	Mugiliformes	Mugilidae	Mugil	SPECIES	Slovenia	SI	Skocjanski zatok	UTM	402546.26	5044376.01	Coastal lagoon, Marine	Natura_2000	Native	Povz 2002 Ihtioloske raziskave za oceno obstojecega stanja v Skocjanskem zatoku in okolici	Occurrence
7429082	urn:catalog:ImPrEco:species:0957	Mus musculus Linnaeus, 1758	Animalia	Chordata	Mammalia	Rodentia	Muridae	Mus	SPECIES	Slovenia	SI	Skocjanski zatok	UTM	402546.26	5044376.01	Land	Natura_2000	Native	NIB 2000 Pregled stanja favne nevretencarjev in vretencarjev Skocjanskega zatoka	Occurrence
2492576	urn:catalog:ImPrEco:species:0958	Muscicapa striata (Pallas, 1764)	Animalia	Chordata	Aves	Passeriformes	Muscicapidae	Muscicapa	SPECIES	Slovenia	SI	Skocjanski zatok	UTM	402546.26	5044376.01	Land	Natura_2000	Native	DOPPS BirdLife 2018 Skocjanski zatok checklist	Occurrence
4264680	urn:catalog:ImPrEco:species:0959	Myocastor coypus (Molina, 1782)	Animalia	Chordata	Mammalia	Rodentia	Myocastoridae	Myocastor	SPECIES	Slovenia	SI	Skocjanski zatok	UTM	402546.26	5044376.01	Land	Natura_2000	Alien	NIB 2000 Pregled stanja favne nevretencarjev in vretencarjev Skocjanskega zatoka	Occurrence
2432439	urn:catalog:ImPrEco:species:0960	Myotis daubentonii (Kuhl, 1817)	Animalia	Chordata	Mammalia	Chiroptera	Vespertilionidae	Myotis	SPECIES	Slovenia	SI	Skocjanski zatok	UTM	402546.26	5044376.01	Land	Natura_2000	Native	Personal observation	Occurrence
6161347	urn:catalog:ImPrEco:species:0961	Natrix natrix (Linnaeus, 1758)	Animalia	Chordata	Reptilia	Squamata	Natricidae	Natrix	SPECIES	Slovenia	SI	Skocjanski zatok	UTM	402546.26	5044376.01	Coastal lagoon, Freshwaters, Land	Natura_2000	Native	Trani 2011 A first assessment of the herpetofauna community in the Skocjanski Zatok Nature Reserve	Occurrence
6161327	urn:catalog:ImPrEco:species:0962	Natrix tessellata (Laurenti, 1768)	Animalia	Chordata	Reptilia	Squamata	Natricidae	Natrix	SPECIES	Slovenia	SI	Skocjanski zatok	UTM	402546.26	5044376.01	Coastal lagoon, Freshwaters, Land	Natura_2000	Native	Trani 2011 A first assessment of the herpetofauna community in the Skocjanski Zatok Nature Reserve	Occurrence
2333329	urn:catalog:ImPrEco:species:0963	Nerophis ophidion (Linnaeus, 1758)	Animalia	Chordata	Actinopterygii	Syngnathiformes	Syngnathidae	Nerophis	SPECIES	Slovenia	SI	Skocjanski zatok	UTM	402546.26	5044376.01	Coastal lagoon, Marine	Natura_2000	Native	Odorico et al 2011 Ihtiofavnisticni pregled lagunarnega dela Skocjanskega zatoka	Occurrence
2498180	urn:catalog:ImPrEco:species:0964	Netta rufina (Pallas, 1773)	Animalia	Chordata	Aves	Anseriformes	Anatidae	Netta	SPECIES	Slovenia	SI	Skocjanski zatok	UTM	402546.26	5044376.01	Freshwaters	Natura_2000	Native	DOPPS BirdLife 2018 Skocjanski zatok checklist	Occurrence
2481792	urn:catalog:ImPrEco:species:0965	Numenius arquata (Linnaeus, 1758)	Animalia	Chordata	Aves	Charadriiformes	Scolopacidae	Numenius	SPECIES	Slovenia	SI	Skocjanski zatok	UTM	402546.26	5044376.01	Land	Natura_2000	Native	NATURA 2000 Standard Data Form 2019 Skocjanski zatok	Occurrence
2481784	urn:catalog:ImPrEco:species:0966	Numenius phaeopus (Linnaeus, 1758)	Animalia	Chordata	Aves	Charadriiformes	Scolopacidae	Numenius	SPECIES	Slovenia	SI	Skocjanski zatok	UTM	402546.26	5044376.01	Coastal lagoon, Freshwaters	Natura_2000	Native	Mozetic 2004 Stanje avifaune	Occurrence
2480863	urn:catalog:ImPrEco:species:0967	Nycticorax nycticorax (Linnaeus, 1758)	Animalia	Chordata	Aves	Pelecaniformes	Ardeidae	Nycticorax	SPECIES	Slovenia	SI	Skocjanski zatok	UTM	402546.26	5044376.01	Coastal lagoon, Freshwaters	Natura_2000	Native	Mozetic 2004 Stanje avifaune	Occurrence
5231240	urn:catalog:ImPrEco:species:0968	Oenanthe oenanthe (Linnaeus, 1758)	Animalia	Chordata	Aves	Passeriformes	Muscicapidae	Oenanthe	SPECIES	Slovenia	SI	Skocjanski zatok	UTM	402546.26	5044376.01	Land	Natura_2000	Native	Mozetic 2004 Stanje avifaune	Occurrence
2488949	urn:catalog:ImPrEco:species:0969	Oriolus oriolus (Linnaeus, 1758)	Animalia	Chordata	Aves	Passeriformes	Oriolidae	Oriolus	SPECIES	Slovenia	SI	Skocjanski zatok	UTM	402546.26	5044376.01	Land	Natura_2000	Native	DOPPS BirdLife 2018 Skocjanski zatok checklist	Occurrence
2497701	urn:catalog:ImPrEco:species:0970	Otus scops (Linnaeus, 1758)	Animalia	Chordata	Aves	Strigiformes	Strigidae	Otus	SPECIES	Slovenia	SI	Skocjanski zatok	UTM	402546.26	5044376.01	Land	Natura_2000	Native	DOPPS BirdLife 2018 Skocjanski zatok checklist	Occurrence
2480726	urn:catalog:ImPrEco:species:0971	Pandion haliaetus (Linnaeus, 1758)	Animalia	Chordata	Aves	Accipitriformes	Pandionidae	Pandion	SPECIES	Slovenia	SI	Skocjanski zatok	UTM	402546.26	5044376.01	Coastal lagoon, Freshwaters	Natura_2000	Native	DOPPS BirdLife 2018 Skocjanski zatok checklist	Occurrence
2493367	urn:catalog:ImPrEco:species:0972	Panurus biarmicus (Linnaeus, 1758)	Animalia	Chordata	Aves	Passeriformes	Panuridae	Panurus	SPECIES	Slovenia	SI	Skocjanski zatok	UTM	402546.26	5044376.01	Freshwaters	Natura_2000	Native	Mozetic 2004 Stanje avifaune	Occurrence
9705453	urn:catalog:ImPrEco:species:0973	Parus major Linnaeus, 1758	Animalia	Chordata	Aves	Passeriformes	Paridae	Parus	SPECIES	Slovenia	SI	Skocjanski zatok	UTM	402546.26	5044376.01	Land	Natura_2000	Native	Mozetic 2004 Stanje avifaune	Occurrence
5231190	urn:catalog:ImPrEco:species:0974	Passer domesticus (Linnaeus, 1758)	Animalia	Chordata	Aves	Passeriformes	Passeridae	Passer	SPECIES	Slovenia	SI	Skocjanski zatok	UTM	402546.26	5044376.01	Land	Natura_2000	Native	Mozetic 2004 Stanje avifaune	Occurrence
5231209	urn:catalog:ImPrEco:species:0975	Passer hispaniolensis (Temminck, 1820)	Animalia	Chordata	Aves	Passeriformes	Passeridae	Passer	SPECIES	Slovenia	SI	Skocjanski zatok	UTM	402546.26	5044376.01	Land	Natura_2000	Native	DOPPS BirdLife 2018 Skocjanski zatok checklist	Occurrence
8426551	urn:catalog:ImPrEco:species:0976	Passer italiae (Vieillot, 1817)	Animalia	Chordata	Aves	Passeriformes	Passeridae	Passer	SPECIES	Slovenia	SI	Skocjanski zatok	UTM	402546.26	5044376.01	Land	Natura_2000	Native	DOPPS BirdLife 2018 Skocjanski zatok checklist	Occurrence
5231198	urn:catalog:ImPrEco:species:0977	Passer montanus (Linnaeus, 1758)	Animalia	Chordata	Aves	Passeriformes	Passeridae	Passer	SPECIES	Slovenia	SI	Skocjanski zatok	UTM	402546.26	5044376.01	Land	Natura_2000	Native	Mozetic 2004 Stanje avifaune	Occurrence
2422253	urn:catalog:ImPrEco:species:0978	Rana Linnaeus, 1758	Animalia	Chordata	Amphibia	Anura	Ranidae	Rana	GENUS	Slovenia	SI	Skocjanski zatok	UTM	402546.26	5044376.01	Freshwaters, Land	Natura_2000	Native	Trani 2011 A first assessment of the herpetofauna community in the Skocjanski Zatok Nature Reserve	Occurrence
2426655	urn:catalog:ImPrEco:species:0979	Rana lessonae Camerano, 1882	Animalia	Chordata	Amphibia	Anura	Ranidae	Rana	SPECIES	Slovenia	SI	Skocjanski zatok	UTM	402546.26	5044376.01	Freshwaters, Land	Natura_2000	Native	Trani 2011 A first assessment of the herpetofauna community in the Skocjanski Zatok Nature Reserve	Occurrence
2426662	urn:catalog:ImPrEco:species:0980	Rana ridibunda Pallas, 1771	Animalia	Chordata	Amphibia	Anura	Ranidae	Rana	SPECIES	Slovenia	SI	Skocjanski zatok	UTM	402546.26	5044376.01	Freshwaters, Land	Natura_2000	Native	Trani 2011 A first assessment of the herpetofauna community in the Skocjanski Zatok Nature Reserve	Occurrence
2473958	urn:catalog:ImPrEco:species:0981	Perdix perdix (Linnaeus, 1758)	Animalia	Chordata	Aves	Galliformes	Phasianidae	Perdix	SPECIES	Slovenia	SI	Skocjanski zatok	UTM	402546.26	5044376.01	Land	Natura_2000	Native	DOPPS BirdLife 2018 Skocjanski zatok checklist	Occurrence
2480420	urn:catalog:ImPrEco:species:0982	Pernis apivorus (Linnaeus, 1758)	Animalia	Chordata	Aves	Accipitriformes	Accipitridae	Pernis	SPECIES	Slovenia	SI	Skocjanski zatok	UTM	402546.26	5044376.01	Land	Natura_2000	Native	DOPPS BirdLife 2018 Skocjanski zatok checklist	Occurrence
2481890	urn:catalog:ImPrEco:species:0983	Phalacrocorax carbo (Linnaeus, 1758)	Animalia	Chordata	Aves	Suliformes	Phalacrocoracidae	Phalacrocorax	SPECIES	Slovenia	SI	Skocjanski zatok	UTM	402546.26	5044376.01	Coastal lagoon, Freshwaters	Natura_2000	Native	Mozetic 2004 Stanje avifaune	Occurrence
4848931	urn:catalog:ImPrEco:species:0984	Phalacrocorax pygmaeus (Pallas, 1773)	Animalia	Chordata	Aves	Suliformes	Phalacrocoracidae	Phalacrocorax	SPECIES	Slovenia	SI	Skocjanski zatok	UTM	402546.26	5044376.01	Freshwaters	Natura_2000	Native	DOPPS BirdLife 2018 Skocjanski zatok checklist	Occurrence
9752149	urn:catalog:ImPrEco:species:0985	Phasianus colchicus Linnaeus, 1758	Animalia	Chordata	Aves	Galliformes	Phasianidae	Phasianus	SPECIES	Slovenia	SI	Skocjanski zatok	UTM	402546.26	5044376.01	Land	Natura_2000	Native	Mozetic 2004 Stanje avifaune	Occurrence
5229387	urn:catalog:ImPrEco:species:0986	Philomachus pugnax (Linnaeus, 1758)	Animalia	Chordata	Aves	Charadriiformes	Scolopacidae	Philomachus	SPECIES	Slovenia	SI	Skocjanski zatok	UTM	402546.26	5044376.01	Land	Natura_2000	Native	NATURA 2000 Standard Data Form 2019 Skocjanski zatok	Occurrence
4352332	urn:catalog:ImPrEco:species:0987	Phoenicopterus roseus Pallas, 1811	Animalia	Chordata	Aves	Phoenicopteriformes	Phoenicopteridae	Phoenicopterus	SPECIES	Slovenia	SI	Skocjanski zatok	UTM	402546.26	5044376.01	Coastal lagoon	Natura_2000	Native	DOPPS BirdLife 2018 Skocjanski zatok checklist	Occurrence
5739315	urn:catalog:ImPrEco:species:0988	Phoenicurus ochruros (S.G.Gmelin, 1774)	Animalia	Chordata	Aves	Passeriformes	Muscicapidae	Phoenicurus	SPECIES	Slovenia	SI	Skocjanski zatok	UTM	402546.26	5044376.01	Land	Natura_2000	Native	Mozetic 2004 Stanje avifaune	Occurrence
5739317	urn:catalog:ImPrEco:species:0989	Phoenicurus phoenicurus (Linnaeus, 1758)	Animalia	Chordata	Aves	Passeriformes	Muscicapidae	Phoenicurus	SPECIES	Slovenia	SI	Skocjanski zatok	UTM	402546.26	5044376.01	Land	Natura_2000	Native	Mozetic 2004 Stanje avifaune	Occurrence
2493091	urn:catalog:ImPrEco:species:0990	Phylloscopus collybita (Vieillot, 1817)	Animalia	Chordata	Aves	Passeriformes	Phylloscopidae	Phylloscopus	SPECIES	Slovenia	SI	Skocjanski zatok	UTM	402546.26	5044376.01	Land	Natura_2000	Native	Mozetic 2004 Stanje avifaune	Occurrence
8128385	urn:catalog:ImPrEco:species:0991	Phylloscopus sibillatrix (Bechstein, 1792)	Animalia	Chordata	Aves	Passeriformes	Phylloscopidae	Phylloscopus	SPECIES	Slovenia	SI	Skocjanski zatok	UTM	402546.26	5044376.01	Land	Natura_2000	Native	Mozetic 2004 Stanje avifaune	Occurrence
2493052	urn:catalog:ImPrEco:species:0992	Phylloscopus trochilus (Linnaeus, 1758)	Animalia	Chordata	Aves	Passeriformes	Phylloscopidae	Phylloscopus	SPECIES	Slovenia	SI	Skocjanski zatok	UTM	402546.26	5044376.01	Land	Natura_2000	Native	Mozetic 2004 Stanje avifaune	Occurrence
5229490	urn:catalog:ImPrEco:species:0993	Pica pica (Linnaeus, 1758)	Animalia	Chordata	Aves	Passeriformes	Corvidae	Pica	SPECIES	Slovenia	SI	Skocjanski zatok	UTM	402546.26	5044376.01	Land	Natura_2000	Native	Mozetic 2004 Stanje avifaune	Occurrence
2478523	urn:catalog:ImPrEco:species:0994	Picus viridis Linnaeus, 1758	Animalia	Chordata	Aves	Piciformes	Picidae	Picus	SPECIES	Slovenia	SI	Skocjanski zatok	UTM	402546.26	5044376.01	Land	Natura_2000	Native	Mozetic 2004 Stanje avifaune	Occurrence
5218465	urn:catalog:ImPrEco:species:0995	Pipistrellus pipistrellus (Schreber, 1774)	Animalia	Chordata	Mammalia	Chiroptera	Vespertilionidae	Pipistrellus	SPECIES	Slovenia	SI	Skocjanski zatok	UTM	402546.26	5044376.01	Land	Natura_2000	Native	Personal observation	Occurrence
2480801	urn:catalog:ImPrEco:species:0996	Platalea leucorodia Linnaeus, 1758	Animalia	Chordata	Aves	Pelecaniformes	Threskiornithidae	Platalea	SPECIES	Slovenia	SI	Skocjanski zatok	UTM	402546.26	5044376.01	Coastal lagoon, Freshwaters	Natura_2000	Native	Mozetic 2004 Stanje avifaune	Occurrence
2480773	urn:catalog:ImPrEco:species:0997	Plegadis falcinellus (Linnaeus, 1766)	Animalia	Chordata	Aves	Pelecaniformes	Threskiornithidae	Plegadis	SPECIES	Slovenia	SI	Skocjanski zatok	UTM	402546.26	5044376.01	Land	Natura_2000	Native	NATURA 2000 Standard Data Form 2019 Skocjanski zatok	Occurrence
2480332	urn:catalog:ImPrEco:species:0998	Pluvialis apricaria (Linnaeus, 1758)	Animalia	Chordata	Aves	Charadriiformes	Charadriidae	Pluvialis	SPECIES	Slovenia	SI	Skocjanski zatok	UTM	402546.26	5044376.01	Coastal lagoon	Natura_2000	Native	Mozetic 2004 Stanje avifaune	Occurrence
2480327	urn:catalog:ImPrEco:species:0999	Pluvialis squatarola (Linnaeus, 1758)	Animalia	Chordata	Aves	Charadriiformes	Charadriidae	Pluvialis	SPECIES	Slovenia	SI	Skocjanski zatok	UTM	402546.26	5044376.01	Coastal lagoon	Natura_2000	Native	Mozetic 2004 Stanje avifaune	Occurrence
2469188	urn:catalog:ImPrEco:species:1000	Podarcis muralis (Laurenti, 1768)	Animalia	Chordata	Reptilia	Squamata	Lacertidae	Podarcis	SPECIES	Slovenia	SI	Skocjanski zatok	UTM	402546.26	5044376.01	Land	Natura_2000	Native	Trani 2011 A first assessment of the herpetofauna community in the Skocjanski Zatok Nature Reserve	Occurrence
6159345	urn:catalog:ImPrEco:species:1001	Podarcis muralis maculiventris (Werner, 1891)	Animalia	Chordata	Reptilia	Squamata	Lacertidae	Podarcis	SUBSPECIES	Slovenia	SI	Skocjanski zatok	UTM	402546.26	5044376.01	Land	Natura_2000	Native	Kus Veenvliet et al 2014 AdriaWet 2000: Monitoring dvozivk in plazilcev v Naravnem rezervatu Skocjanski zatok	Occurrence
2469233	urn:catalog:ImPrEco:species:1002	Podarcis sicula Conant & Collins, 1991	Animalia	Chordata	Reptilia	Squamata	Lacertidae	Podarcis	SPECIES	Slovenia	SI	Skocjanski zatok	UTM	402546.26	5044376.01	Land	Natura_2000	Native	Trani 2011 A first assessment of the herpetofauna community in the Skocjanski Zatok Nature Reserve	Occurrence
2482054	urn:catalog:ImPrEco:species:1003	Podiceps cristatus (Linnaeus, 1758)	Animalia	Chordata	Aves	Podicipediformes	Podicipedidae	Podiceps	SPECIES	Slovenia	SI	Skocjanski zatok	UTM	402546.26	5044376.01	Coastal lagoon, Freshwaters	Natura_2000	Native	Mozetic 2004 Stanje avifaune	Occurrence
2482051	urn:catalog:ImPrEco:species:1004	Podiceps grisegena (Boddaert, 1783)	Animalia	Chordata	Aves	Podicipediformes	Podicipedidae	Podiceps	SPECIES	Slovenia	SI	Skocjanski zatok	UTM	402546.26	5044376.01	Coastal lagoon, Freshwaters	Natura_2000	Native	DOPPS BirdLife 2018 Skocjanski zatok checklist	Occurrence
2482065	urn:catalog:ImPrEco:species:1005	Podiceps nigricollis C.L.Brehm, 1831	Animalia	Chordata	Aves	Podicipediformes	Podicipedidae	Podiceps	SPECIES	Slovenia	SI	Skocjanski zatok	UTM	402546.26	5044376.01	Coastal lagoon	Natura_2000	Native	DOPPS BirdLife 2018 Skocjanski zatok checklist	Occurrence
2474627	urn:catalog:ImPrEco:species:1006	Porzana parva (Scopoli, 1769)	Animalia	Chordata	Aves	Gruiformes	Rallidae	Porzana	SPECIES	Slovenia	SI	Skocjanski zatok	UTM	402546.26	5044376.01	Freshwaters	Natura_2000	Native	DOPPS BirdLife 2018 Skocjanski zatok checklist	Occurrence
2474621	urn:catalog:ImPrEco:species:1007	Porzana porzana (Linnaeus, 1766)	Animalia	Chordata	Aves	Gruiformes	Rallidae	Porzana	SPECIES	Slovenia	SI	Skocjanski zatok	UTM	402546.26	5044376.01	Freshwaters	Natura_2000	Native	DOPPS BirdLife 2018 Skocjanski zatok checklist	Occurrence
5231763	urn:catalog:ImPrEco:species:1008	Prunella modularis (Linnaeus, 1758)	Animalia	Chordata	Aves	Passeriformes	Prunellidae	Prunella	SPECIES	Slovenia	SI	Skocjanski zatok	UTM	402546.26	5044376.01	Land	Natura_2000	Native	Mozetic 2004 Stanje avifaune	Occurrence
2474831	urn:catalog:ImPrEco:species:1009	Rallus aquaticus Linnaeus, 1758	Animalia	Chordata	Aves	Gruiformes	Rallidae	Rallus	SPECIES	Slovenia	SI	Skocjanski zatok	UTM	402546.26	5044376.01	Land	Natura_2000	Native	NATURA 2000 Standard Data Form 2019 Skocjanski zatok	Occurrence
2439261	urn:catalog:ImPrEco:species:1010	Rattus norvegicus (Berkenhout, 1769)	Animalia	Chordata	Mammalia	Rodentia	Muridae	Rattus	SPECIES	Slovenia	SI	Skocjanski zatok	UTM	402546.26	5044376.01	Land	Natura_2000	Native	NIB 2000 Pregled stanja favne nevretencarjev in vretencarjev Skocjanskega zatoka	Occurrence
2439270	urn:catalog:ImPrEco:species:1011	Rattus rattus (Linnaeus, 1758)	Animalia	Chordata	Mammalia	Rodentia	Muridae	Rattus	SPECIES	Slovenia	SI	Skocjanski zatok	UTM	402546.26	5044376.01	Land	Natura_2000	Native	NIB 2000 Pregled stanja favne nevretencarjev in vretencarjev Skocjanskega zatoka	Occurrence
2480259	urn:catalog:ImPrEco:species:1012	Recurvirostra avosetta Linnaeus, 1758	Animalia	Chordata	Aves	Charadriiformes	Recurvirostridae	Recurvirostra	SPECIES	Slovenia	SI	Skocjanski zatok	UTM	402546.26	5044376.01	Coastal lagoon	Natura_2000	Native	DOPPS BirdLife 2018 Skocjanski zatok checklist	Occurrence
6093527	urn:catalog:ImPrEco:species:1013	Regulus ignicapilla (Temminck, 1820)	Animalia	Chordata	Aves	Passeriformes	Regulidae	Regulus	SPECIES	Slovenia	SI	Skocjanski zatok	UTM	402546.26	5044376.01	Land	Natura_2000	Native	DOPPS BirdLife 2018 Skocjanski zatok checklist	Occurrence
2484596	urn:catalog:ImPrEco:species:1014	Regulus regulus (Linnaeus, 1758)	Animalia	Chordata	Aves	Passeriformes	Regulidae	Regulus	SPECIES	Slovenia	SI	Skocjanski zatok	UTM	402546.26	5044376.01	Land	Natura_2000	Native	DOPPS BirdLife 2018 Skocjanski zatok checklist	Occurrence
2487385	urn:catalog:ImPrEco:species:1015	Remiz pendulinus (Linnaeus, 1758)	Animalia	Chordata	Aves	Passeriformes	Remizidae	Remiz	SPECIES	Slovenia	SI	Skocjanski zatok	UTM	402546.26	5044376.01	Land	Natura_2000	Native	Mozetic 2004 Stanje avifaune	Occurrence
2489160	urn:catalog:ImPrEco:species:1016	Riparia riparia (Linnaeus, 1758)	Animalia	Chordata	Aves	Passeriformes	Hirundinidae	Riparia	SPECIES	Slovenia	SI	Skocjanski zatok	UTM	402546.26	5044376.01	Land	Natura_2000	Native	Mozetic 2004 Stanje avifaune	Occurrence
2481205	urn:catalog:ImPrEco:species:1017	Rissa tridactyla (Linnaeus, 1758)	Animalia	Chordata	Aves	Charadriiformes	Laridae	Rissa	SPECIES	Slovenia	SI	Skocjanski zatok	UTM	402546.26	5044376.01	Coastal lagoon	Natura_2000	Native	DOPPS BirdLife 2018 Skocjanski zatok checklist	Occurrence
2492521	urn:catalog:ImPrEco:species:1018	Saxicola rubetra (Linnaeus, 1758)	Animalia	Chordata	Aves	Passeriformes	Muscicapidae	Saxicola	SPECIES	Slovenia	SI	Skocjanski zatok	UTM	402546.26	5044376.01	Land	Natura_2000	Native	Mozetic 2004 Stanje avifaune	Occurrence
2492526	urn:catalog:ImPrEco:species:1019	Saxicola torquatus (Linnaeus, 1766)	Animalia	Chordata	Aves	Passeriformes	Muscicapidae	Saxicola	SPECIES	Slovenia	SI	Skocjanski zatok	UTM	402546.26	5044376.01	Land	Natura_2000	Native	DOPPS BirdLife 2018 Skocjanski zatok checklist	Occurrence
2481700	urn:catalog:ImPrEco:species:1020	Scolopax rusticola Linnaeus, 1758	Animalia	Chordata	Aves	Charadriiformes	Scolopacidae	Scolopax	SPECIES	Slovenia	SI	Skocjanski zatok	UTM	402546.26	5044376.01	Freshwaters	Natura_2000	Native	DOPPS BirdLife 2018 Skocjanski zatok checklist	Occurrence
2494200	urn:catalog:ImPrEco:species:1021	Serinus serinus (Linnaeus, 1766)	Animalia	Chordata	Aves	Passeriformes	Fringillidae	Serinus	SPECIES	Slovenia	SI	Skocjanski zatok	UTM	402546.26	5044376.01	Land	Natura_2000	Native	Mozetic 2004 Stanje avifaune	Occurrence
7571319	urn:catalog:ImPrEco:species:1022	Sorex minutus Linnaeus, 1766	Animalia	Chordata	Mammalia	Soricomorpha	Soricidae	Sorex	SPECIES	Slovenia	SI	Skocjanski zatok	UTM	402546.26	5044376.01	Land	Natura_2000	Native	NIB 2000 Pregled stanja favne nevretencarjev in vretencarjev Skocjanskega zatoka	Occurrence
2392508	urn:catalog:ImPrEco:species:1023	Sparus aurata Linnaeus, 1758	Animalia	Chordata	Actinopterygii	Perciformes	Sparidae	Sparus	SPECIES	Slovenia	SI	Skocjanski zatok	UTM	402546.26	5044376.01	Coastal lagoon, Marine	Natura_2000	Native	Odorico et al 2011 Ihtiofavnisticni pregled lagunarnega dela Skocjanskega zatoka	Occurrence
6092830	urn:catalog:ImPrEco:species:1024	Spinus spinus (Linnaeus, 1758)	Animalia	Chordata	Aves	Passeriformes	Fringillidae	Spinus	SPECIES	Slovenia	SI	Skocjanski zatok	UTM	402546.26	5044376.01	Land	Natura_2000	Native	Mozetic 2004 Stanje avifaune	Occurrence
5207464	urn:catalog:ImPrEco:species:1025	Leuciscus cephalus (Linnaeus, 1758)	Animalia	Chordata	Actinopterygii	Cypriniformes	Cyprinidae	Leuciscus	SPECIES	Slovenia	SI	Skocjanski zatok	UTM	402546.26	5044376.01	Coastal lagoon, Freshwaters	Natura_2000	Native	Povz 2002 Ihtioloske raziskave za oceno obstojecega stanja v Skocjanskem zatoku in okolici	Occurrence
9367409	urn:catalog:ImPrEco:species:1026	Sterna hirundo Linnaeus, 1758	Animalia	Chordata	Aves	Charadriiformes	Laridae	Sterna	SPECIES	Slovenia	SI	Skocjanski zatok	UTM	402546.26	5044376.01	Land	Natura_2000	Native	NATURA 2000 Standard Data Form 2019 Skocjanski zatok	Occurrence
5229215	urn:catalog:ImPrEco:species:1027	Sterna albifrons Pallas, 1764	Animalia	Chordata	Aves	Charadriiformes	Laridae	Sterna	SPECIES	Slovenia	SI	Skocjanski zatok	UTM	402546.26	5044376.01	Coastal lagoon, Freshwaters	Natura_2000	Native	Mozetic 2004 Stanje avifaune	Occurrence
2495696	urn:catalog:ImPrEco:species:1028	Streptopelia decaocto (Frivaldszky, 1838)	Animalia	Chordata	Aves	Columbiformes	Columbidae	Streptopelia	SPECIES	Slovenia	SI	Skocjanski zatok	UTM	402546.26	5044376.01	Land	Natura_2000	Native	Mozetic 2004 Stanje avifaune	Occurrence
2495708	urn:catalog:ImPrEco:species:1029	Streptopelia turtur (Linnaeus, 1758)	Animalia	Chordata	Aves	Columbiformes	Columbidae	Streptopelia	SPECIES	Slovenia	SI	Skocjanski zatok	UTM	402546.26	5044376.01	Land	Natura_2000	Native	Mozetic 2004 Stanje avifaune	Occurrence
9809229	urn:catalog:ImPrEco:species:1030	Sturnus vulgaris Linnaeus, 1758	Animalia	Chordata	Aves	Passeriformes	Sturnidae	Sturnus	SPECIES	Slovenia	SI	Skocjanski zatok	UTM	402546.26	5044376.01	Land	Natura_2000	Native	Mozetic 2004 Stanje avifaune	Occurrence
2435506	urn:catalog:ImPrEco:species:1031	Suncus etruscus (Savi, 1822)	Animalia	Chordata	Mammalia	Soricomorpha	Soricidae	Suncus	SPECIES	Slovenia	SI	Skocjanski zatok	UTM	402546.26	5044376.01	Land	Natura_2000	Native	NIB 2000 Pregled stanja favne nevretencarjev in vretencarjev Skocjanskega zatoka	Occurrence
2492956	urn:catalog:ImPrEco:species:1032	Sylvia atricapilla (Linnaeus, 1758)	Animalia	Chordata	Aves	Passeriformes	Sylviidae	Sylvia	SPECIES	Slovenia	SI	Skocjanski zatok	UTM	402546.26	5044376.01	Land	Natura_2000	Native	Mozetic 2004 Stanje avifaune	Occurrence
2492942	urn:catalog:ImPrEco:species:1033	Sylvia borin (Boddaert, 1783)	Animalia	Chordata	Aves	Passeriformes	Sylviidae	Sylvia	SPECIES	Slovenia	SI	Skocjanski zatok	UTM	402546.26	5044376.01	Land	Natura_2000	Native	DOPPS BirdLife 2018 Skocjanski zatok checklist	Occurrence
2492950	urn:catalog:ImPrEco:species:1034	Sylvia cantillans (Pallas, 1764)	Animalia	Chordata	Aves	Passeriformes	Sylviidae	Sylvia	SPECIES	Slovenia	SI	Skocjanski zatok	UTM	402546.26	5044376.01	Land	Natura_2000	Native	DOPPS BirdLife 2018 Skocjanski zatok checklist	Occurrence
2492943	urn:catalog:ImPrEco:species:1035	Sylvia communis Latham, 1787	Animalia	Chordata	Aves	Passeriformes	Sylviidae	Sylvia	SPECIES	Slovenia	SI	Skocjanski zatok	UTM	402546.26	5044376.01	Land	Natura_2000	Native	Mozetic 2004 Stanje avifaune	Occurrence
2492960	urn:catalog:ImPrEco:species:1036	Sylvia curruca (Linnaeus, 1758)	Animalia	Chordata	Aves	Passeriformes	Sylviidae	Sylvia	SPECIES	Slovenia	SI	Skocjanski zatok	UTM	402546.26	5044376.01	Land	Natura_2000	Native	Mozetic 2004 Stanje avifaune	Occurrence
2492962	urn:catalog:ImPrEco:species:1037	Sylvia melanocephala (Gmelin, 1789)	Animalia	Chordata	Aves	Passeriformes	Sylviidae	Sylvia	SPECIES	Slovenia	SI	Skocjanski zatok	UTM	402546.26	5044376.01	Land	Natura_2000	Native	DOPPS BirdLife 2018 Skocjanski zatok checklist	Occurrence
2492955	urn:catalog:ImPrEco:species:1038	Sylvia nisoria (Bechstein, 1792)	Animalia	Chordata	Aves	Passeriformes	Sylviidae	Sylvia	SPECIES	Slovenia	SI	Skocjanski zatok	UTM	402546.26	5044376.01	Land	Natura_2000	Native	DOPPS BirdLife 2018 Skocjanski zatok checklist	Occurrence
2332927	urn:catalog:ImPrEco:species:1039	Syngnathus acus Linnaeus, 1758	Animalia	Chordata	Actinopterygii	Syngnathiformes	Syngnathidae	Syngnathus	SPECIES	Slovenia	SI	Skocjanski zatok	UTM	402546.26	5044376.01	Marine	Natura_2000	Native	Odorico et al 2011 Ihtiofavnisticni pregled lagunarnega dela Skocjanskega zatoka	Occurrence
2482048	urn:catalog:ImPrEco:species:1040	Tachybaptus ruficollis (Pallas, 1764)	Animalia	Chordata	Aves	Podicipediformes	Podicipedidae	Tachybaptus	SPECIES	Slovenia	SI	Skocjanski zatok	UTM	402546.26	5044376.01	Coastal lagoon, Freshwaters	Natura_2000	Native	Mozetic 2004 Stanje avifaune	Occurrence
2498015	urn:catalog:ImPrEco:species:1041	Tadorna ferruginea (Pallas, 1764)	Animalia	Chordata	Aves	Anseriformes	Anatidae	Tadorna	SPECIES	Slovenia	SI	Skocjanski zatok	UTM	402546.26	5044376.01	Coastal lagoon, Freshwaters	Natura_2000	Native	DOPPS BirdLife 2018 Skocjanski zatok checklist	Occurrence
2498009	urn:catalog:ImPrEco:species:1042	Tadorna tadorna (Linnaeus, 1758)	Animalia	Chordata	Aves	Anseriformes	Anatidae	Tadorna	SPECIES	Slovenia	SI	Skocjanski zatok	UTM	402546.26	5044376.01	Coastal lagoon	Natura_2000	Native	Mozetic 2004 Stanje avifaune	Occurrence
7872906	urn:catalog:ImPrEco:species:1043	Talpa europaea Linnaeus, 1758	Animalia	Chordata	Mammalia	Soricomorpha	Talpidae	Talpa	SPECIES	Slovenia	SI	Skocjanski zatok	UTM	402546.26	5044376.01	Land	Natura_2000	Native	NIB 2000 Pregled stanja favne nevretencarjev in vretencarjev Skocjanskega zatoka	Occurrence
5228228	urn:catalog:ImPrEco:species:1044	Tetrax tetrax (Linnaeus, 1758)	Animalia	Chordata	Aves	Otidiformes	Otididae	Tetrax	SPECIES	Slovenia	SI	Skocjanski zatok	UTM	402546.26	5044376.01	Freshwaters	Natura_2000	Native	DOPPS BirdLife 2018 Skocjanski zatok checklist	Occurrence
2481240	urn:catalog:ImPrEco:species:1045	Thalasseus sandvicensis (Latham, 1787)	Animalia	Chordata	Aves	Charadriiformes	Laridae	Thalasseus	SPECIES	Slovenia	SI	Skocjanski zatok	UTM	402546.26	5044376.01	Coastal lagoon	Natura_2000	Native	DOPPS BirdLife 2018 Skocjanski zatok checklist	Occurrence
7062200	urn:catalog:ImPrEco:species:1046	Trachemys scripta subsp. scripta Schoepff 1793	Animalia	Chordata	Reptilia	Testudines	Emydidae	Trachemys	SUBSPECIES	Slovenia	SI	Skocjanski zatok	UTM	402546.26	5044376.01	Freshwaters, Land	Natura_2000	Alien	Kus Veenvliet et al 2014 AdriaWet 2000: Monitoring dvozivk in plazilcev v Naravnem rezervatu Skocjanski zatok	Occurrence
2481725	urn:catalog:ImPrEco:species:1047	Tringa erythropus (Pallas, 1764)	Animalia	Chordata	Aves	Charadriiformes	Scolopacidae	Tringa	SPECIES	Slovenia	SI	Skocjanski zatok	UTM	402546.26	5044376.01	Coastal lagoon, Freshwaters	Natura_2000	Native	Mozetic 2004 Stanje avifaune	Occurrence
2481713	urn:catalog:ImPrEco:species:1048	Tringa glareola Linnaeus, 1758	Animalia	Chordata	Aves	Charadriiformes	Scolopacidae	Tringa	SPECIES	Slovenia	SI	Skocjanski zatok	UTM	402546.26	5044376.01	Coastal lagoon, Freshwaters	Natura_2000	Native	Mozetic 2004 Stanje avifaune	Occurrence
2481726	urn:catalog:ImPrEco:species:1049	Tringa nebularia (Gunnerus, 1767)	Animalia	Chordata	Aves	Charadriiformes	Scolopacidae	Tringa	SPECIES	Slovenia	SI	Skocjanski zatok	UTM	402546.26	5044376.01	Coastal lagoon, Freshwaters	Natura_2000	Native	Mozetic 2004 Stanje avifaune	Occurrence
2481728	urn:catalog:ImPrEco:species:1050	Tringa ochropus Linnaeus, 1758	Animalia	Chordata	Aves	Charadriiformes	Scolopacidae	Tringa	SPECIES	Slovenia	SI	Skocjanski zatok	UTM	402546.26	5044376.01	Coastal lagoon, Freshwaters	Natura_2000	Native	Mozetic 2004 Stanje avifaune	Occurrence
2481719	urn:catalog:ImPrEco:species:1051	Tringa stagnatilis (Bechstein, 1803)	Animalia	Chordata	Aves	Charadriiformes	Scolopacidae	Tringa	SPECIES	Slovenia	SI	Skocjanski zatok	UTM	402546.26	5044376.01	Coastal lagoon, Freshwaters	Natura_2000	Native	DOPPS BirdLife 2018 Skocjanski zatok checklist	Occurrence
2481714	urn:catalog:ImPrEco:species:1052	Tringa totanus (Linnaeus, 1758)	Animalia	Chordata	Aves	Charadriiformes	Scolopacidae	Tringa	SPECIES	Slovenia	SI	Skocjanski zatok	UTM	402546.26	5044376.01	Coastal lagoon, Freshwaters	Natura_2000	Native	Mozetic 2004 Stanje avifaune	Occurrence
2431887	urn:catalog:ImPrEco:species:1053	Triturus carnifex (Laurenti, 1768)	Animalia	Chordata	Amphibia	Caudata	Salamandridae	Triturus	SPECIES	Slovenia	SI	Skocjanski zatok	UTM	402546.26	5044376.01	Freshwaters, Land	Natura_2000	Native	Trani 2011 A first assessment of the herpetofauna community in the Skocjanski Zatok Nature Reserve	Occurrence
5231438	urn:catalog:ImPrEco:species:1054	Troglodytes troglodytes (Linnaeus, 1758)	Animalia	Chordata	Aves	Passeriformes	Troglodytidae	Troglodytes	SPECIES	Slovenia	SI	Skocjanski zatok	UTM	402546.26	5044376.01	Land	Natura_2000	Native	Mozetic 2004 Stanje avifaune	Occurrence
2490781	urn:catalog:ImPrEco:species:1055	Turdus iliacus Linnaeus, 1766	Animalia	Chordata	Aves	Passeriformes	Turdidae	Turdus	SPECIES	Slovenia	SI	Skocjanski zatok	UTM	402546.26	5044376.01	Land	Natura_2000	Native	DOPPS BirdLife 2018 Skocjanski zatok checklist	Occurrence
2490719	urn:catalog:ImPrEco:species:1056	Turdus merula Linnaeus, 1758	Animalia	Chordata	Aves	Passeriformes	Turdidae	Turdus	SPECIES	Slovenia	SI	Skocjanski zatok	UTM	402546.26	5044376.01	Land	Natura_2000	Native	Mozetic 2004 Stanje avifaune	Occurrence
7901064	urn:catalog:ImPrEco:species:1057	Turdus philomelos C.L.Brehm, 1831	Animalia	Chordata	Aves	Passeriformes	Turdidae	Turdus	SPECIES	Slovenia	SI	Skocjanski zatok	UTM	402546.26	5044376.01	Land	Natura_2000	Native	Mozetic 2004 Stanje avifaune	Occurrence
2490737	urn:catalog:ImPrEco:species:1058	Turdus pilaris Linnaeus, 1758	Animalia	Chordata	Aves	Passeriformes	Turdidae	Turdus	SPECIES	Slovenia	SI	Skocjanski zatok	UTM	402546.26	5044376.01	Land	Natura_2000	Native	Mozetic 2004 Stanje avifaune	Occurrence
2490774	urn:catalog:ImPrEco:species:1059	Turdus viscivorus Linnaeus, 1758	Animalia	Chordata	Aves	Passeriformes	Turdidae	Turdus	SPECIES	Slovenia	SI	Skocjanski zatok	UTM	402546.26	5044376.01	Land	Natura_2000	Native	DOPPS BirdLife 2018 Skocjanski zatok checklist	Occurrence
2497921	urn:catalog:ImPrEco:species:1060	Tyto alba (Scopoli, 1769)	Animalia	Chordata	Aves	Strigiformes	Tytonidae	Tyto	SPECIES	Slovenia	SI	Skocjanski zatok	UTM	402546.26	5044376.01	Land	Natura_2000	Native	Mozetic 2004 Stanje avifaune	Occurrence
2498415	urn:catalog:ImPrEco:species:1061	Upupa epops Linnaeus, 1758	Animalia	Chordata	Aves	Bucerotiformes	Upupidae	Upupa	SPECIES	Slovenia	SI	Skocjanski zatok	UTM	402546.26	5044376.01	Land	Natura_2000	Native	DOPPS BirdLife 2018 Skocjanski zatok checklist	Occurrence
2480242	urn:catalog:ImPrEco:species:1062	Vanellus vanellus (Linnaeus, 1758)	Animalia	Chordata	Aves	Charadriiformes	Charadriidae	Vanellus	SPECIES	Slovenia	SI	Skocjanski zatok	UTM	402546.26	5044376.01	Coastal lagoon, Freshwaters	Natura_2000	Native	Mozetic 2004 Stanje avifaune	Occurrence
5219243	urn:catalog:ImPrEco:species:1063	Vulpes vulpes (Linnaeus, 1758)	Animalia	Chordata	Mammalia	Carnivora	Canidae	Vulpes	SPECIES	Slovenia	SI	Skocjanski zatok	UTM	402546.26	5044376.01	Land	Natura_2000	Native	Personal observation	Occurrence
2458538	urn:catalog:ImPrEco:species:1064	Zamenis longissimus (Laurenti, 1768)	Animalia	Chordata	Reptilia	Squamata	Colubridae	Zamenis	SPECIES	Slovenia	SI	Skocjanski zatok	UTM	402546.26	5044376.01	Land	Natura_2000	Native	Trani 2011 A first assessment of the herpetofauna community in the Skocjanski Zatok Nature Reserve	Occurrence
2375885	urn:catalog:ImPrEco:species:1065	Zosterisessor ophiocephalus (Pallas, 1814)	Animalia	Chordata	Actinopterygii	Perciformes	Gobiidae	Zosterisessor	SPECIES	Slovenia	SI	Skocjanski zatok	UTM	402546.26	5044376.01	Coastal lagoon, Marine	Natura_2000	Native	Odorico et al 2011 Ihtiofavnisticni pregled lagunarnega dela Skocjanskega zatoka	Occurrence
2481749	urn:catalog:ImPrEco:species:1066	Calidris minuta (Leisler, 1812)	Animalia	Chordata	Aves	Charadriiformes	Scolopacidae	Calidris	SPECIES	Greece	GR	Voreioanatoliko akro kritis: dionysades, elasa kai chersonisos sidero (akra mavro mouri, vai, akra plakas) kai thalassia zoni	UTM	431717.18	3898929.62	Wetlands	Natura_2000	Native	NATURA 2000 Standard Data Form 2019 Voreioanatoliko Akro Kritis	Occurrence
2481800	urn:catalog:ImPrEco:species:1067	Actitis hypoleucos (Linnaeus, 1758)	Animalia	Chordata	Aves	Charadriiformes	Scolopacidae	Actitis	SPECIES	Greece	GR	Voreioanatoliko akro kritis: dionysades, elasa kai chersonisos sidero (akra mavro mouri, vai, akra plakas) kai thalassia zoni	UTM	431717.18	3898929.62	Rivers and lakes, Sparsely vegetated land	Natura_2000	Native	NATURA 2000 Standard Data Form 2019 Voreioanatoliko Akro Kritis	Occurrence
2475532	urn:catalog:ImPrEco:species:1068	Alcedo atthis (Linnaeus, 1758)	Animalia	Chordata	Aves	Coraciiformes	Alcedinidae	Alcedo	SPECIES	Greece	GR	Voreioanatoliko akro kritis: dionysades, elasa kai chersonisos sidero (akra mavro mouri, vai, akra plakas) kai thalassia zoni	UTM	431717.18	3898929.62	Rivers, Lakes and rocky marine shores	Natura_2000	Native	NATURA 2000 Standard Data Form 2019 Voreioanatoliko Akro Kritis	Occurrence
9676266	urn:catalog:ImPrEco:species:1069	Anas crecca subsp. crecca Linnaeus, 1758	Animalia	Chordata	Aves	Anseriformes	Anatidae	Anas	SUBSPECIES	Greece	GR	Voreioanatoliko akro kritis: dionysades, elasa kai chersonisos sidero (akra mavro mouri, vai, akra plakas) kai thalassia zoni	UTM	431717.18	3898929.62	Wetlands	Natura_2000	Native	NATURA 2000 Standard Data Form 2019 Voreioanatoliko Akro Kritis	Occurrence
2490274	urn:catalog:ImPrEco:species:1070	Anthus campestris (Linnaeus, 1758)	Animalia	Chordata	Aves	Passeriformes	Motacillidae	Anthus	SPECIES	Greece	GR	Voreioanatoliko akro kritis: dionysades, elasa kai chersonisos sidero (akra mavro mouri, vai, akra plakas) kai thalassia zoni	UTM	431717.18	3898929.62	Grassland, Heathland and shrub, Sparsely vegetated land	Natura_2000	Native	NATURA 2000 Standard Data Form 2019 Voreioanatoliko Akro Kritis	Occurrence
5228676	urn:catalog:ImPrEco:species:1071	Apus apus (Linnaeus, 1758)	Animalia	Chordata	Aves	Apodiformes	Apodidae	Apus	SPECIES	Greece	GR	Voreioanatoliko akro kritis: dionysades, elasa kai chersonisos sidero (akra mavro mouri, vai, akra plakas) kai thalassia zoni	UTM	431717.18	3898929.62	Sparsely vegetated land, Urban	Natura_2000	Native	NATURA 2000 Standard Data Form 2019 Voreioanatoliko Akro Kritis	Occurrence
5228684	urn:catalog:ImPrEco:species:1072	Apus melba (Linnaeus, 1758)	Animalia	Chordata	Aves	Apodiformes	Apodidae	Apus	SPECIES	Greece	GR	Voreioanatoliko akro kritis: dionysades, elasa kai chersonisos sidero (akra mavro mouri, vai, akra plakas) kai thalassia zoni	UTM	431717.18	3898929.62	Sparsely vegetated land	Natura_2000	Native	NATURA 2000 Standard Data Form 2019 Voreioanatoliko Akro Kritis	Occurrence
2480506	urn:catalog:ImPrEco:species:1073	Aquila chrysaetos (Linnaeus, 1758)	Animalia	Chordata	Aves	Accipitriformes	Accipitridae	Aquila	SPECIES	Greece	GR	Voreioanatoliko akro kritis: dionysades, elasa kai chersonisos sidero (akra mavro mouri, vai, akra plakas) kai thalassia zoni	UTM	431717.18	3898929.62	Sparsely vegetated land, Rocky cliffs	Natura_2000	Native	NATURA 2000 Standard Data Form 2019 Voreioanatoliko Akro Kritis	Occurrence
2480690	urn:catalog:ImPrEco:species:1074	Hieraaetus fasciatus (Vieillot, 1822)	Animalia	Chordata	Aves	Accipitriformes	Accipitridae	Hieraaetus	SPECIES	Greece	GR	Voreioanatoliko akro kritis: dionysades, elasa kai chersonisos sidero (akra mavro mouri, vai, akra plakas) kai thalassia zoni	UTM	431717.18	3898929.62	Agricultural mosaics, Cliffs	Natura_2000	Native	NATURA 2000 Standard Data Form 2019 Voreioanatoliko Akro Kritis	Occurrence
2480505	urn:catalog:ImPrEco:species:1075	Aquila pomarina C.L.Brehm, 1831	Animalia	Chordata	Aves	Accipitriformes	Accipitridae	Aquila	SPECIES	Greece	GR	Voreioanatoliko akro kritis: dionysades, elasa kai chersonisos sidero (akra mavro mouri, vai, akra plakas) kai thalassia zoni	UTM	431717.18	3898929.62	Sparsely vegetated land, Rocky cliffs	Natura_2000	Native	NATURA 2000 Standard Data Form 2019 Voreioanatoliko Akro Kritis	Occurrence
9797180	urn:catalog:ImPrEco:species:1076	Ardea cinerea Linnaeus, 1758	Animalia	Chordata	Aves	Pelecaniformes	Ardeidae	Ardea	SPECIES	Greece	GR	Voreioanatoliko akro kritis: dionysades, elasa kai chersonisos sidero (akra mavro mouri, vai, akra plakas) kai thalassia zoni	UTM	431717.18	3898929.62	Wetlands	Natura_2000	Native	NATURA 2000 Standard Data Form 2019 Voreioanatoliko Akro Kritis	Occurrence
2480934	urn:catalog:ImPrEco:species:1077	Ardea purpurea Linnaeus, 1766	Animalia	Chordata	Aves	Pelecaniformes	Ardeidae	Ardea	SPECIES	Greece	GR	Voreioanatoliko akro kritis: dionysades, elasa kai chersonisos sidero (akra mavro mouri, vai, akra plakas) kai thalassia zoni	UTM	431717.18	3898929.62	Rivers and lakes, Wetlands	Natura_2000	Native	NATURA 2000 Standard Data Form 2019 Voreioanatoliko Akro Kritis	Occurrence
2480906	urn:catalog:ImPrEco:species:1078	Ardeola ralloides (Scopoli, 1769)	Animalia	Chordata	Aves	Pelecaniformes	Ardeidae	Ardeola	SPECIES	Greece	GR	Voreioanatoliko akro kritis: dionysades, elasa kai chersonisos sidero (akra mavro mouri, vai, akra plakas) kai thalassia zoni	UTM	431717.18	3898929.62	Rivers and lakes, Wetlands	Natura_2000	Native	NATURA 2000 Standard Data Form 2019 Voreioanatoliko Akro Kritis	Occurrence
2481776	urn:catalog:ImPrEco:species:1079	Arenaria interpres (Linnaeus, 1758)	Animalia	Chordata	Aves	Charadriiformes	Scolopacidae	Arenaria	SPECIES	Greece	GR	Voreioanatoliko akro kritis: dionysades, elasa kai chersonisos sidero (akra mavro mouri, vai, akra plakas) kai thalassia zoni	UTM	431717.18	3898929.62	Coastal, Rivers and lakes, Sparsely vegetated land	Natura_2000	Native	NATURA 2000 Standard Data Form 2019 Voreioanatoliko Akro Kritis	Occurrence
2480537	urn:catalog:ImPrEco:species:1080	Buteo buteo (Linnaeus, 1758)	Animalia	Chordata	Aves	Accipitriformes	Accipitridae	Buteo	SPECIES	Greece	GR	Voreioanatoliko akro kritis: dionysades, elasa kai chersonisos sidero (akra mavro mouri, vai, akra plakas) kai thalassia zoni	UTM	431717.18	3898929.62	Agricultural mosaics, Cropland	Natura_2000	Native	NATURA 2000 Standard Data Form 2019 Voreioanatoliko Akro Kritis	Occurrence
2480564	urn:catalog:ImPrEco:species:1081	Buteo rufinus (Cretzschmar, 1829)	Animalia	Chordata	Aves	Accipitriformes	Accipitridae	Buteo	SPECIES	Greece	GR	Voreioanatoliko akro kritis: dionysades, elasa kai chersonisos sidero (akra mavro mouri, vai, akra plakas) kai thalassia zoni	UTM	431717.18	3898929.62	Agricultural mosaics, Cropland	Natura_2000	Native	NATURA 2000 Standard Data Form 2019 Voreioanatoliko Akro Kritis	Occurrence
2490681	urn:catalog:ImPrEco:species:1082	Calandrella brachydactyla (Leisler, 1814)	Animalia	Chordata	Aves	Passeriformes	Alaudidae	Calandrella	SPECIES	Greece	GR	Voreioanatoliko akro kritis: dionysades, elasa kai chersonisos sidero (akra mavro mouri, vai, akra plakas) kai thalassia zoni	UTM	431717.18	3898929.62	Cropland, Grassland, Heathland and shrub, Sparsely vegetated land	Natura_2000	Native	NATURA 2000 Standard Data Form 2019 Voreioanatoliko Akro Kritis	Occurrence
2481759	urn:catalog:ImPrEco:species:1083	Calidris alpina (Linnaeus, 1758)	Animalia	Chordata	Aves	Charadriiformes	Scolopacidae	Calidris	SPECIES	Greece	GR	Voreioanatoliko akro kritis: dionysades, elasa kai chersonisos sidero (akra mavro mouri, vai, akra plakas) kai thalassia zoni	UTM	431717.18	3898929.62	Wetlands	Natura_2000	Native	NATURA 2000 Standard Data Form 2019 Voreioanatoliko Akro Kritis	Occurrence
2481741	urn:catalog:ImPrEco:species:1084	Calidris ferruginea (Pontoppidan, 1763)	Animalia	Chordata	Aves	Charadriiformes	Scolopacidae	Calidris	SPECIES	Greece	GR	Voreioanatoliko akro kritis: dionysades, elasa kai chersonisos sidero (akra mavro mouri, vai, akra plakas) kai thalassia zoni	UTM	431717.18	3898929.62	Wetlands	Natura_2000	Native	NATURA 2000 Standard Data Form 2019 Voreioanatoliko Akro Kritis	Occurrence
2481740	urn:catalog:ImPrEco:species:1085	Calidris temminckii (Leisler, 1812)	Animalia	Chordata	Aves	Charadriiformes	Scolopacidae	Calidris	SPECIES	Greece	GR	Voreioanatoliko akro kritis: dionysades, elasa kai chersonisos sidero (akra mavro mouri, vai, akra plakas) kai thalassia zoni	UTM	431717.18	3898929.62	Wetlands	Natura_2000	Native	NATURA 2000 Standard Data Form 2019 Voreioanatoliko Akro Kritis	Occurrence
2481521	urn:catalog:ImPrEco:species:1086	Calonectris diomedea (Scopoli, 1769)	Animalia	Chordata	Aves	Procellariiformes	Procellariidae	Calonectris	SPECIES	Greece	GR	Voreioanatoliko akro kritis: dionysades, elasa kai chersonisos sidero (akra mavro mouri, vai, akra plakas) kai thalassia zoni	UTM	431717.18	3898929.62	Marine, Rocky sea cliff	Natura_2000	Native	NATURA 2000 Standard Data Form 2019 Voreioanatoliko Akro Kritis	Occurrence
8109681	urn:catalog:ImPrEco:species:1087	Caprimulgus europaeus Linnaeus, 1758	Animalia	Chordata	Aves	Caprimulgiformes	Caprimulgidae	Caprimulgus	SPECIES	Greece	GR	Voreioanatoliko akro kritis: dionysades, elasa kai chersonisos sidero (akra mavro mouri, vai, akra plakas) kai thalassia zoni	UTM	431717.18	3898929.62	Heathland and shrub, Woodland and forest	Natura_2000	Native	NATURA 2000 Standard Data Form 2019 Voreioanatoliko Akro Kritis	Occurrence
2480311	urn:catalog:ImPrEco:species:1088	Charadrius alexandrinus Linnaeus, 1758	Animalia	Chordata	Aves	Charadriiformes	Charadriidae	Charadrius	SPECIES	Greece	GR	Voreioanatoliko akro kritis: dionysades, elasa kai chersonisos sidero (akra mavro mouri, vai, akra plakas) kai thalassia zoni	UTM	431717.18	3898929.62	Rivers and lakes, Wetlands	Natura_2000	Native	NATURA 2000 Standard Data Form 2019 Voreioanatoliko Akro Kritis	Occurrence
5793213	urn:catalog:ImPrEco:species:1089	Charadrius dubius curonicus Gmelin, 1789	Animalia	Chordata	Aves	Charadriiformes	Charadriidae	Charadrius	SUBSPECIES	Greece	GR	Voreioanatoliko akro kritis: dionysades, elasa kai chersonisos sidero (akra mavro mouri, vai, akra plakas) kai thalassia zoni	UTM	431717.18	3898929.62	Rivers and lakes, Wetlands	Natura_2000	Native	NATURA 2000 Standard Data Form 2019 Voreioanatoliko Akro Kritis	Occurrence
9566659	urn:catalog:ImPrEco:species:1090	Charadrius hiaticula Linnaeus, 1758	Animalia	Chordata	Aves	Charadriiformes	Charadriidae	Charadrius	SPECIES	Greece	GR	Voreioanatoliko akro kritis: dionysades, elasa kai chersonisos sidero (akra mavro mouri, vai, akra plakas) kai thalassia zoni	UTM	431717.18	3898929.62	Rivers and lakes, Wetlands	Natura_2000	Native	NATURA 2000 Standard Data Form 2019 Voreioanatoliko Akro Kritis	Occurrence
2481121	urn:catalog:ImPrEco:species:1091	Chlidonias hybrida (Pallas, 1811)	Animalia	Chordata	Aves	Charadriiformes	Laridae	Chlidonias	SPECIES	Greece	GR	Voreioanatoliko akro kritis: dionysades, elasa kai chersonisos sidero (akra mavro mouri, vai, akra plakas) kai thalassia zoni	UTM	431717.18	3898929.62	Rivers and lakes, Wetlands	Natura_2000	Native	NATURA 2000 Standard Data Form 2019 Voreioanatoliko Akro Kritis	Occurrence
2481120	urn:catalog:ImPrEco:species:1092	Chlidonias leucopterus (Temminck, 1815)	Animalia	Chordata	Aves	Charadriiformes	Laridae	Chlidonias	SPECIES	Greece	GR	Voreioanatoliko akro kritis: dionysades, elasa kai chersonisos sidero (akra mavro mouri, vai, akra plakas) kai thalassia zoni	UTM	431717.18	3898929.62	Rivers and lakes, Wetlands	Natura_2000	Native	NATURA 2000 Standard Data Form 2019 Voreioanatoliko Akro Kritis	Occurrence
2480666	urn:catalog:ImPrEco:species:1093	Circaetus gallicus (Gmelin, 1788)	Animalia	Chordata	Aves	Accipitriformes	Accipitridae	Circaetus	SPECIES	Greece	GR	Voreioanatoliko akro kritis: dionysades, elasa kai chersonisos sidero (akra mavro mouri, vai, akra plakas) kai thalassia zoni	UTM	431717.18	3898929.62	Grassland, Heathland and shrub, Sparsely vegetated land	Natura_2000	Native	NATURA 2000 Standard Data Form 2019 Voreioanatoliko Akro Kritis	Occurrence
2480482	urn:catalog:ImPrEco:species:1094	Circus aeruginosus (Linnaeus, 1758)	Animalia	Chordata	Aves	Accipitriformes	Accipitridae	Circus	SPECIES	Greece	GR	Voreioanatoliko akro kritis: dionysades, elasa kai chersonisos sidero (akra mavro mouri, vai, akra plakas) kai thalassia zoni	UTM	431717.18	3898929.62	Grassland	Natura_2000	Native	NATURA 2000 Standard Data Form 2019 Voreioanatoliko Akro Kritis	Occurrence
2480487	urn:catalog:ImPrEco:species:1095	Circus cyaneus (Linnaeus, 1766)	Animalia	Chordata	Aves	Accipitriformes	Accipitridae	Circus	SPECIES	Greece	GR	Voreioanatoliko akro kritis: dionysades, elasa kai chersonisos sidero (akra mavro mouri, vai, akra plakas) kai thalassia zoni	UTM	431717.18	3898929.62	Agricultural mosaics, Cropland, Grassland, Heathland and shrub, Wetland	Natura_2000	Native	NATURA 2000 Standard Data Form 2019 Voreioanatoliko Akro Kritis	Occurrence
2480495	urn:catalog:ImPrEco:species:1096	Circus pygargus (Linnaeus, 1758)	Animalia	Chordata	Aves	Accipitriformes	Accipitridae	Circus	SPECIES	Greece	GR	Voreioanatoliko akro kritis: dionysades, elasa kai chersonisos sidero (akra mavro mouri, vai, akra plakas) kai thalassia zoni	UTM	431717.18	3898929.62	Agricultural mosaics, Cropland, Grassland, Heathland and shrub, Wetland	Natura_2000	Native	NATURA 2000 Standard Data Form 2019 Voreioanatoliko Akro Kritis	Occurrence
2495455	urn:catalog:ImPrEco:species:1097	Columba palumbus Linnaeus, 1758	Animalia	Chordata	Aves	Columbiformes	Columbidae	Columba	SPECIES	Greece	GR	Voreioanatoliko akro kritis: dionysades, elasa kai chersonisos sidero (akra mavro mouri, vai, akra plakas) kai thalassia zoni	UTM	431717.18	3898929.62	Agricultural mosaics, Cropland, Urban, Woodland and forest	Natura_2000	Native	NATURA 2000 Standard Data Form 2019 Voreioanatoliko Akro Kritis	Occurrence
2474156	urn:catalog:ImPrEco:species:1098	Coturnix coturnix (Linnaeus, 1758)	Animalia	Chordata	Aves	Galliformes	Phasianidae	Coturnix	SPECIES	Greece	GR	Voreioanatoliko akro kritis: dionysades, elasa kai chersonisos sidero (akra mavro mouri, vai, akra plakas) kai thalassia zoni	UTM	431717.18	3898929.62	Agricultural mosaics, Cropland, Grassland	Natura_2000	Native	NATURA 2000 Standard Data Form 2019 Voreioanatoliko Akro Kritis	Occurrence
4408498	urn:catalog:ImPrEco:species:1099	Crex crex (Linnaeus, 1758)	Animalia	Chordata	Aves	Gruiformes	Rallidae	Crex	SPECIES	Greece	GR	Voreioanatoliko akro kritis: dionysades, elasa kai chersonisos sidero (akra mavro mouri, vai, akra plakas) kai thalassia zoni	UTM	431717.18	3898929.62	Cropland, Grassland, Wetland	Natura_2000	Native	NATURA 2000 Standard Data Form 2019 Voreioanatoliko Akro Kritis	Occurrence
2489214	urn:catalog:ImPrEco:species:1100	Delichon urbicum (Linnaeus, 1758)	Animalia	Chordata	Aves	Passeriformes	Hirundinidae	Delichon	SPECIES	Greece	GR	Voreioanatoliko akro kritis: dionysades, elasa kai chersonisos sidero (akra mavro mouri, vai, akra plakas) kai thalassia zoni	UTM	431717.18	3898929.62	Agricultural mosaics, Cropland, Urban	Natura_2000	Native	NATURA 2000 Standard Data Form 2019 Voreioanatoliko Akro Kritis	Occurrence
2480876	urn:catalog:ImPrEco:species:1101	Egretta garzetta (Linnaeus, 1766)	Animalia	Chordata	Aves	Pelecaniformes	Ardeidae	Egretta	SPECIES	Greece	GR	Voreioanatoliko akro kritis: dionysades, elasa kai chersonisos sidero (akra mavro mouri, vai, akra plakas) kai thalassia zoni	UTM	431717.18	3898929.62	Rivers and lakes, Wetlands	Natura_2000	Native	NATURA 2000 Standard Data Form 2019 Voreioanatoliko Akro Kritis	Occurrence
2491482	urn:catalog:ImPrEco:species:1102	Emberiza hortulana Linnaeus, 1758	Animalia	Chordata	Aves	Passeriformes	Emberizidae	Emberiza	SPECIES	Greece	GR	Voreioanatoliko akro kritis: dionysades, elasa kai chersonisos sidero (akra mavro mouri, vai, akra plakas) kai thalassia zoni	UTM	431717.18	3898929.62	Agricultural mosaics, Cropland, Grassland, Heathland and shrub, Sparsely vegetated land, Woodland and forest	Natura_2000	Native	NATURA 2000 Standard Data Form 2019 Voreioanatoliko Akro Kritis	Occurrence
2481037	urn:catalog:ImPrEco:species:1103	Falco eleonorae Gene, 1839	Animalia	Chordata	Aves	Falconiformes	Falconidae	Falco	SPECIES	Greece	GR	Voreioanatoliko akro kritis: dionysades, elasa kai chersonisos sidero (akra mavro mouri, vai, akra plakas) kai thalassia zoni	UTM	431717.18	3898929.62	Sparsely vegetated land	Natura_2000	Native	NATURA 2000 Standard Data Form 2019 Voreioanatoliko Akro Kritis	Occurrence
9584698	urn:catalog:ImPrEco:species:1104	Falco naumanni Fleischer, 1818	Animalia	Chordata	Aves	Falconiformes	Falconidae	Falco	SPECIES	Greece	GR	Voreioanatoliko akro kritis: dionysades, elasa kai chersonisos sidero (akra mavro mouri, vai, akra plakas) kai thalassia zoni	UTM	431717.18	3898929.62	Agricultural mosaics, Cropland, Grassland, Sparsely vegetated land, Urban	Natura_2000	Native	NATURA 2000 Standard Data Form 2019 Voreioanatoliko Akro Kritis	Occurrence
5844346	urn:catalog:ImPrEco:species:1105	Falco peregrinus brookei Sharpe, 1873	Animalia	Chordata	Aves	Falconiformes	Falconidae	Falco	SUBSPECIES	Greece	GR	Voreioanatoliko akro kritis: dionysades, elasa kai chersonisos sidero (akra mavro mouri, vai, akra plakas) kai thalassia zoni	UTM	431717.18	3898929.62	Agricultural mosaics, Cliffs	Natura_2000	Native	NATURA 2000 Standard Data Form 2019 Voreioanatoliko Akro Kritis	Occurrence
2481819	urn:catalog:ImPrEco:species:1106	Gallinago gallinago (Linnaeus, 1758)	Animalia	Chordata	Aves	Charadriiformes	Scolopacidae	Gallinago	SPECIES	Greece	GR	Voreioanatoliko akro kritis: dionysades, elasa kai chersonisos sidero (akra mavro mouri, vai, akra plakas) kai thalassia zoni	UTM	431717.18	3898929.62	Rivers and lakes, Wetlands	Natura_2000	Native	NATURA 2000 Standard Data Form 2019 Voreioanatoliko Akro Kritis	Occurrence
2480685	urn:catalog:ImPrEco:species:1107	Hieraaetus pennatus (Gmelin, 1788)	Animalia	Chordata	Aves	Accipitriformes	Accipitridae	Hieraaetus	SPECIES	Greece	GR	Voreioanatoliko akro kritis: dionysades, elasa kai chersonisos sidero (akra mavro mouri, vai, akra plakas) kai thalassia zoni	UTM	431717.18	3898929.62	Sparsely vegetated land, Woodland and forest	Natura_2000	Native	NATURA 2000 Standard Data Form 2019 Voreioanatoliko Akro Kritis	Occurrence
9515886	urn:catalog:ImPrEco:species:1108	Hirundo rustica Linnaeus, 1758	Animalia	Chordata	Aves	Passeriformes	Hirundinidae	Hirundo	SPECIES	Greece	GR	Voreioanatoliko akro kritis: dionysades, elasa kai chersonisos sidero (akra mavro mouri, vai, akra plakas) kai thalassia zoni	UTM	431717.18	3898929.62	Agricultural mosaics, Cropland, Urban	Natura_2000	Native	NATURA 2000 Standard Data Form 2019 Voreioanatoliko Akro Kritis	Occurrence
8932977	urn:catalog:ImPrEco:species:1109	Hydrobates pelagicus melitensis (Schembri, 1843)	Animalia	Chordata	Aves	Procellariiformes	Hydrobatidae	Hydrobates	SUBSPECIES	Greece	GR	Voreioanatoliko akro kritis: dionysades, elasa kai chersonisos sidero (akra mavro mouri, vai, akra plakas) kai thalassia zoni	UTM	431717.18	3898929.62	Open ocean, Shelf	Natura_2000	Native	NATURA 2000 Standard Data Form 2019 Voreioanatoliko Akro Kritis	Occurrence
7190962	urn:catalog:ImPrEco:species:1110	Ixobrychus minutus subsp. minutus (Linnaeus, 1766)	Animalia	Chordata	Aves	Pelecaniformes	Ardeidae	Ixobrychus	SUBSPECIES	Greece	GR	Voreioanatoliko akro kritis: dionysades, elasa kai chersonisos sidero (akra mavro mouri, vai, akra plakas) kai thalassia zoni	UTM	431717.18	3898929.62	Rivers and lakes, Wetlands	Natura_2000	Native	NATURA 2000 Standard Data Form 2019 Voreioanatoliko Akro Kritis	Occurrence
8012314	urn:catalog:ImPrEco:species:1111	Jynx torquilla Linnaeus, 1758	Animalia	Chordata	Aves	Piciformes	Picidae	Jynx	SPECIES	Greece	GR	Voreioanatoliko akro kritis: dionysades, elasa kai chersonisos sidero (akra mavro mouri, vai, akra plakas) kai thalassia zoni	UTM	431717.18	3898929.62	Agricultural mosaics, Cropland, Woodland and forest	Natura_2000	Native	NATURA 2000 Standard Data Form 2019 Voreioanatoliko Akro Kritis	Occurrence
7745240	urn:catalog:ImPrEco:species:1112	Lanius collurio Linnaeus, 1758	Animalia	Chordata	Aves	Passeriformes	Laniidae	Lanius	SPECIES	Greece	GR	Voreioanatoliko akro kritis: dionysades, elasa kai chersonisos sidero (akra mavro mouri, vai, akra plakas) kai thalassia zoni	UTM	431717.18	3898929.62	Agricultural mosaics, Cropland, Heathland and shrub, Woodland and forest	Natura_2000	Native	NATURA 2000 Standard Data Form 2019 Voreioanatoliko Akro Kritis	Occurrence
2492854	urn:catalog:ImPrEco:species:1113	Lanius minor Gmelin, 1788	Animalia	Chordata	Aves	Passeriformes	Laniidae	Lanius	SPECIES	Greece	GR	Voreioanatoliko akro kritis: dionysades, elasa kai chersonisos sidero (akra mavro mouri, vai, akra plakas) kai thalassia zoni	UTM	431717.18	3898929.62	Agricultural mosaics, Cropland	Natura_2000	Native	NATURA 2000 Standard Data Form 2019 Voreioanatoliko Akro Kritis	Occurrence
2481193	urn:catalog:ImPrEco:species:1114	Larus audouinii Payraudeau, 1826	Animalia	Chordata	Aves	Charadriiformes	Laridae	Larus	SPECIES	Greece	GR	Voreioanatoliko akro kritis: dionysades, elasa kai chersonisos sidero (akra mavro mouri, vai, akra plakas) kai thalassia zoni	UTM	431717.18	3898929.62	Coastal	Natura_2000	Native	NATURA 2000 Standard Data Form 2019 Voreioanatoliko Akro Kritis	Occurrence
5846432	urn:catalog:ImPrEco:species:1115	Larus fuscus intermedius Schioler, 1922	Animalia	Chordata	Aves	Charadriiformes	Laridae	Larus	SUBSPECIES	Greece	GR	Voreioanatoliko akro kritis: dionysades, elasa kai chersonisos sidero (akra mavro mouri, vai, akra plakas) kai thalassia zoni	UTM	431717.18	3898929.62	Coastal, Marine inlets and transitional waters	Natura_2000	Native	NATURA 2000 Standard Data Form 2019 Voreioanatoliko Akro Kritis	Occurrence
2481194	urn:catalog:ImPrEco:species:1116	Larus melanocephalus Temminck, 1820	Animalia	Chordata	Aves	Charadriiformes	Laridae	Larus	SPECIES	Greece	GR	Voreioanatoliko akro kritis: dionysades, elasa kai chersonisos sidero (akra mavro mouri, vai, akra plakas) kai thalassia zoni	UTM	431717.18	3898929.62	Coastal, Marine inlets and transitional waters	Natura_2000	Native	NATURA 2000 Standard Data Form 2019 Voreioanatoliko Akro Kritis	Occurrence
2481143	urn:catalog:ImPrEco:species:1117	Larus minutus Pallas, 1776	Animalia	Chordata	Aves	Charadriiformes	Laridae	Larus	SPECIES	Greece	GR	Voreioanatoliko akro kritis: dionysades, elasa kai chersonisos sidero (akra mavro mouri, vai, akra plakas) kai thalassia zoni	UTM	431717.18	3898929.62	Coastal, Open ocean, Shelf	Natura_2000	Native	NATURA 2000 Standard Data Form 2019 Voreioanatoliko Akro Kritis	Occurrence
2481137	urn:catalog:ImPrEco:species:1118	Larus ridibundus Linnaeus, 1766	Animalia	Chordata	Aves	Charadriiformes	Laridae	Larus	SPECIES	Greece	GR	Voreioanatoliko akro kritis: dionysades, elasa kai chersonisos sidero (akra mavro mouri, vai, akra plakas) kai thalassia zoni	UTM	431717.18	3898929.62	Coastal, Marine inlets and transitional waters	Natura_2000	Native	NATURA 2000 Standard Data Form 2019 Voreioanatoliko Akro Kritis	Occurrence
2490604	urn:catalog:ImPrEco:species:1119	Lullula arborea (Linnaeus, 1758)	Animalia	Chordata	Aves	Passeriformes	Alaudidae	Lullula	SPECIES	Greece	GR	Voreioanatoliko akro kritis: dionysades, elasa kai chersonisos sidero (akra mavro mouri, vai, akra plakas) kai thalassia zoni	UTM	431717.18	3898929.62	Agricultural mosaics, Cropland, Heathland and shrub, Sparsely vegetated land, Woodland and forest	Natura_2000	Native	NATURA 2000 Standard Data Form 2019 Voreioanatoliko Akro Kritis	Occurrence
2475443	urn:catalog:ImPrEco:species:1120	Merops apiaster Linnaeus, 1758	Animalia	Chordata	Aves	Coraciiformes	Meropidae	Merops	SPECIES	Greece	GR	Voreioanatoliko akro kritis: dionysades, elasa kai chersonisos sidero (akra mavro mouri, vai, akra plakas) kai thalassia zoni	UTM	431717.18	3898929.62	Agricultural mosaics, Cropland, Heathland and shrub, Rivers and lakes	Natura_2000	Native	NATURA 2000 Standard Data Form 2019 Voreioanatoliko Akro Kritis	Occurrence
5229167	urn:catalog:ImPrEco:species:1121	Milvus migrans (Boddaert, 1783)	Animalia	Chordata	Aves	Accipitriformes	Accipitridae	Milvus	SPECIES	Greece	GR	Voreioanatoliko akro kritis: dionysades, elasa kai chersonisos sidero (akra mavro mouri, vai, akra plakas) kai thalassia zoni	UTM	431717.18	3898929.62	Rivers and lakes, Woodland forest	Natura_2000	Native	NATURA 2000 Standard Data Form 2019 Voreioanatoliko Akro Kritis	Occurrence
9701857	urn:catalog:ImPrEco:species:1122	Motacilla flava Linnaeus, 1758	Animalia	Chordata	Aves	Passeriformes	Motacillidae	Motacilla	SPECIES	Greece	GR	Voreioanatoliko akro kritis: dionysades, elasa kai chersonisos sidero (akra mavro mouri, vai, akra plakas) kai thalassia zoni	UTM	431717.18	3898929.62	Grassland, Rivers and lakes, Sparsely vegetated land, Wetlands	Natura_2000	Native	NATURA 2000 Standard Data Form 2019 Voreioanatoliko Akro Kritis	Occurrence
7192465	urn:catalog:ImPrEco:species:1123	Numenius arquata subsp. arquata Linnaeus 1758	Animalia	Chordata	Aves	Charadriiformes	Scolopacidae	Numenius	SUBSPECIES	Greece	GR	Voreioanatoliko akro kritis: dionysades, elasa kai chersonisos sidero (akra mavro mouri, vai, akra plakas) kai thalassia zoni	UTM	431717.18	3898929.62	Sparsely vegetated land, Wetlands	Natura_2000	Native	NATURA 2000 Standard Data Form 2019 Voreioanatoliko Akro Kritis	Occurrence
2480863	urn:catalog:ImPrEco:species:1124	Nycticorax nycticorax (Linnaeus, 1758)	Animalia	Chordata	Aves	Pelecaniformes	Ardeidae	Nycticorax	SPECIES	Greece	GR	Voreioanatoliko akro kritis: dionysades, elasa kai chersonisos sidero (akra mavro mouri, vai, akra plakas) kai thalassia zoni	UTM	431717.18	3898929.62	Rivers and lakes, Wetlands	Natura_2000	Native	NATURA 2000 Standard Data Form 2019 Voreioanatoliko Akro Kritis	Occurrence
2488949	urn:catalog:ImPrEco:species:1125	Oriolus oriolus (Linnaeus, 1758)	Animalia	Chordata	Aves	Passeriformes	Oriolidae	Oriolus	SPECIES	Greece	GR	Voreioanatoliko akro kritis: dionysades, elasa kai chersonisos sidero (akra mavro mouri, vai, akra plakas) kai thalassia zoni	UTM	431717.18	3898929.62	Woodland and forest	Natura_2000	Native	NATURA 2000 Standard Data Form 2019 Voreioanatoliko Akro Kritis	Occurrence
5231209	urn:catalog:ImPrEco:species:1126	Passer hispaniolensis (Temminck, 1820)	Animalia	Chordata	Aves	Passeriformes	Passeridae	Passer	SPECIES	Greece	GR	Voreioanatoliko akro kritis: dionysades, elasa kai chersonisos sidero (akra mavro mouri, vai, akra plakas) kai thalassia zoni	UTM	431717.18	3898929.62	Agricultural mosaics, Cropland, Heathland and shrub	Natura_2000	Native	NATURA 2000 Standard Data Form 2019 Voreioanatoliko Akro Kritis	Occurrence
2480420	urn:catalog:ImPrEco:species:1127	Pernis apivorus (Linnaeus, 1758)	Animalia	Chordata	Aves	Accipitriformes	Accipitridae	Pernis	SPECIES	Greece	GR	Voreioanatoliko akro kritis: dionysades, elasa kai chersonisos sidero (akra mavro mouri, vai, akra plakas) kai thalassia zoni	UTM	431717.18	3898929.62	Woodland and forest	Natura_2000	Native	NATURA 2000 Standard Data Form 2019 Voreioanatoliko Akro Kritis	Occurrence
4408479	urn:catalog:ImPrEco:species:1128	Phalacrocorax aristotelis desmarestii (Payraudeau, 1826)	Animalia	Chordata	Aves	Suliformes	Phalacrocoracidae	Phalacrocorax	SUBSPECIES	Greece	GR	Voreioanatoliko akro kritis: dionysades, elasa kai chersonisos sidero (akra mavro mouri, vai, akra plakas) kai thalassia zoni	UTM	431717.18	3898929.62	Coastal, Marine inlets	Natura_2000	Native	NATURA 2000 Standard Data Form 2019 Voreioanatoliko Akro Kritis	Occurrence
5229387	urn:catalog:ImPrEco:species:1129	Philomachus pugnax (Linnaeus, 1758)	Animalia	Chordata	Aves	Charadriiformes	Scolopacidae	Philomachus	SPECIES	Greece	GR	Voreioanatoliko akro kritis: dionysades, elasa kai chersonisos sidero (akra mavro mouri, vai, akra plakas) kai thalassia zoni	UTM	431717.18	3898929.62	Sparsely vegetated land, Wetlands	Natura_2000	Native	NATURA 2000 Standard Data Form 2019 Voreioanatoliko Akro Kritis	Occurrence
2480801	urn:catalog:ImPrEco:species:1130	Platalea leucorodia Linnaeus, 1758	Animalia	Chordata	Aves	Pelecaniformes	Threskiornithidae	Platalea	SPECIES	Greece	GR	Voreioanatoliko akro kritis: dionysades, elasa kai chersonisos sidero (akra mavro mouri, vai, akra plakas) kai thalassia zoni	UTM	431717.18	3898929.62	Rivers and lakes, Wetlands	Natura_2000	Native	NATURA 2000 Standard Data Form 2019 Voreioanatoliko Akro Kritis	Occurrence
6178123	urn:catalog:ImPrEco:species:1131	Plegadis falcinellus Linnaeus, 1766	Animalia	Chordata	Aves	Pelecaniformes	Threskiornithidae	Plegadis	SUBSPECIES	Greece	GR	Voreioanatoliko akro kritis: dionysades, elasa kai chersonisos sidero (akra mavro mouri, vai, akra plakas) kai thalassia zoni	UTM	431717.18	3898929.62	Rivers and lakes, Wetlands	Natura_2000	Native	NATURA 2000 Standard Data Form 2019 Voreioanatoliko Akro Kritis	Occurrence
2482054	urn:catalog:ImPrEco:species:1132	Podiceps cristatus (Linnaeus, 1758)	Animalia	Chordata	Aves	Podicipediformes	Podicipedidae	Podiceps	SPECIES	Greece	GR	Voreioanatoliko akro kritis: dionysades, elasa kai chersonisos sidero (akra mavro mouri, vai, akra plakas) kai thalassia zoni	UTM	431717.18	3898929.62	Rivers and lakes, Wetlands	Natura_2000	Native	NATURA 2000 Standard Data Form 2019 Voreioanatoliko Akro Kritis	Occurrence
2482065	urn:catalog:ImPrEco:species:1133	Podiceps nigricollis C.L.Brehm, 1831	Animalia	Chordata	Aves	Podicipediformes	Podicipedidae	Podiceps	SPECIES	Greece	GR	Voreioanatoliko akro kritis: dionysades, elasa kai chersonisos sidero (akra mavro mouri, vai, akra plakas) kai thalassia zoni	UTM	431717.18	3898929.62	Rivers and lakes, Wetlands	Natura_2000	Native	NATURA 2000 Standard Data Form 2019 Voreioanatoliko Akro Kritis	Occurrence
2474627	urn:catalog:ImPrEco:species:1134	Porzana parva (Scopoli, 1769)	Animalia	Chordata	Aves	Gruiformes	Rallidae	Porzana	SPECIES	Greece	GR	Voreioanatoliko akro kritis: dionysades, elasa kai chersonisos sidero (akra mavro mouri, vai, akra plakas) kai thalassia zoni	UTM	431717.18	3898929.62	Rivers and lakes, Wetlands	Natura_2000	Native	NATURA 2000 Standard Data Form 2019 Voreioanatoliko Akro Kritis	Occurrence
2474621	urn:catalog:ImPrEco:species:1135	Porzana porzana (Linnaeus, 1766)	Animalia	Chordata	Aves	Gruiformes	Rallidae	Porzana	SPECIES	Greece	GR	Voreioanatoliko akro kritis: dionysades, elasa kai chersonisos sidero (akra mavro mouri, vai, akra plakas) kai thalassia zoni	UTM	431717.18	3898929.62	Rivers and lakes, Wetlands	Natura_2000	Native	NATURA 2000 Standard Data Form 2019 Voreioanatoliko Akro Kritis	Occurrence
5229377	urn:catalog:ImPrEco:species:1136	Puffinus yelkouan (Acerbi, 1827)	Animalia	Chordata	Aves	Procellariiformes	Procellariidae	Puffinus	SPECIES	Greece	GR	Voreioanatoliko akro kritis: dionysades, elasa kai chersonisos sidero (akra mavro mouri, vai, akra plakas) kai thalassia zoni	UTM	431717.18	3898929.62	Open ocean, Shelf	Natura_2000	Native	NATURA 2000 Standard Data Form 2019 Voreioanatoliko Akro Kritis	Occurrence
2489160	urn:catalog:ImPrEco:species:1137	Riparia riparia (Linnaeus, 1758)	Animalia	Chordata	Aves	Passeriformes	Hirundinidae	Riparia	SPECIES	Greece	GR	Voreioanatoliko akro kritis: dionysades, elasa kai chersonisos sidero (akra mavro mouri, vai, akra plakas) kai thalassia zoni	UTM	431717.18	3898929.62	Rivers and lakes, Sparsely vegetated land, Urban, Wetlands	Natura_2000	Native	NATURA 2000 Standard Data Form 2019 Voreioanatoliko Akro Kritis	Occurrence
5229215	urn:catalog:ImPrEco:species:1138	Sterna albifrons Pallas, 1764	Animalia	Chordata	Aves	Charadriiformes	Laridae	Sterna	SPECIES	Greece	GR	Voreioanatoliko akro kritis: dionysades, elasa kai chersonisos sidero (akra mavro mouri, vai, akra plakas) kai thalassia zoni	UTM	431717.18	3898929.62	Rivers and lakes, Sparsely vegetated land, Wetlands	Natura_2000	Native	NATURA 2000 Standard Data Form 2019 Voreioanatoliko Akro Kritis	Occurrence
9367409	urn:catalog:ImPrEco:species:1139	Sterna hirundo Linnaeus, 1758	Animalia	Chordata	Aves	Charadriiformes	Laridae	Sterna	SPECIES	Greece	GR	Voreioanatoliko akro kritis: dionysades, elasa kai chersonisos sidero (akra mavro mouri, vai, akra plakas) kai thalassia zoni	UTM	431717.18	3898929.62	Rivers and lakes, Sparsely vegetated land, Wetlands	Natura_2000	Native	NATURA 2000 Standard Data Form 2019 Voreioanatoliko Akro Kritis	Occurrence
2495708	urn:catalog:ImPrEco:species:1140	Streptopelia turtur (Linnaeus, 1758)	Animalia	Chordata	Aves	Columbiformes	Columbidae	Streptopelia	SPECIES	Greece	GR	Voreioanatoliko akro kritis: dionysades, elasa kai chersonisos sidero (akra mavro mouri, vai, akra plakas) kai thalassia zoni	UTM	431717.18	3898929.62	Agricultural mosaics, Cropland, Woodland and forest	Natura_2000	Native	NATURA 2000 Standard Data Form 2019 Voreioanatoliko Akro Kritis	Occurrence
2481725	urn:catalog:ImPrEco:species:1141	Tringa erythropus (Pallas, 1764)	Animalia	Chordata	Aves	Charadriiformes	Scolopacidae	Tringa	SPECIES	Greece	GR	Voreioanatoliko akro kritis: dionysades, elasa kai chersonisos sidero (akra mavro mouri, vai, akra plakas) kai thalassia zoni	UTM	431717.18	3898929.62	Marine inlets and transitional water	Natura_2000	Native	NATURA 2000 Standard Data Form 2019 Voreioanatoliko Akro Kritis	Occurrence
2481713	urn:catalog:ImPrEco:species:1142	Tringa glareola Linnaeus, 1758	Animalia	Chordata	Aves	Charadriiformes	Scolopacidae	Tringa	SPECIES	Greece	GR	Voreioanatoliko akro kritis: dionysades, elasa kai chersonisos sidero (akra mavro mouri, vai, akra plakas) kai thalassia zoni	UTM	431717.18	3898929.62	Rivers and lakes, Wetlands	Natura_2000	Native	NATURA 2000 Standard Data Form 2019 Voreioanatoliko Akro Kritis	Occurrence
2481728	urn:catalog:ImPrEco:species:1143	Tringa ochropus Linnaeus, 1758	Animalia	Chordata	Aves	Charadriiformes	Scolopacidae	Tringa	SPECIES	Greece	GR	Voreioanatoliko akro kritis: dionysades, elasa kai chersonisos sidero (akra mavro mouri, vai, akra plakas) kai thalassia zoni	UTM	431717.18	3898929.62	Rivers and lakes, Wetlands	Natura_2000	Native	NATURA 2000 Standard Data Form 2019 Voreioanatoliko Akro Kritis	Occurrence
2481719	urn:catalog:ImPrEco:species:1144	Tringa stagnatilis (Bechstein, 1803)	Animalia	Chordata	Aves	Charadriiformes	Scolopacidae	Tringa	SPECIES	Greece	GR	Voreioanatoliko akro kritis: dionysades, elasa kai chersonisos sidero (akra mavro mouri, vai, akra plakas) kai thalassia zoni	UTM	431717.18	3898929.62	Wetlands	Natura_2000	Native	NATURA 2000 Standard Data Form 2019 Voreioanatoliko Akro Kritis	Occurrence
2481714	urn:catalog:ImPrEco:species:1145	Tringa totanus (Linnaeus, 1758)	Animalia	Chordata	Aves	Charadriiformes	Scolopacidae	Tringa	SPECIES	Greece	GR	Voreioanatoliko akro kritis: dionysades, elasa kai chersonisos sidero (akra mavro mouri, vai, akra plakas) kai thalassia zoni	UTM	431717.18	3898929.62	Marine inlets and transitional water	Natura_2000	Native	NATURA 2000 Standard Data Form 2019 Voreioanatoliko Akro Kritis	Occurrence
3756031	urn:catalog:ImPrEco:species:1146	Halimione portulacoides (L.) Aellen	Plantae	Tracheophyta	Magnoliopsida	Caryophyllales	Amaranthaceae	Halimione	SPECIES	Italy	IT	Aquatina di Frigole	UTM	268174.96	4483416.83	Coastal lagoon	No_protected_species	Native	Sabetta and Basset 2006 Lo stagno di Acquatina	Occurrence
5277294	urn:catalog:ImPrEco:species:1147	Acanthophora nayadiformis (Delile) Papenf., 1968	Plantae	Rhodophyta	Florideophyceae	Ceramiales	Rhodomelaceae	Acanthophora	SPECIES	Italy	IT	Aquatina di Frigole	UTM	268174.96	4483416.83	Coastal lagoon, Marine	No_protected_species	Alien	ARPA Puglia Annula Report 2010	Occurrence
8166987	urn:catalog:ImPrEco:species:1148	Prorocentrum minimum (Pavill.) J.Schiller	Chromista	Myzozoa	Dinophyceae	Prorocentrales	Prorocentraceae	Prorocentrum	SPECIES	Italy	IT	Aquatina di Frigole	UTM	268174.96	4483416.83	Coastal lagoon, Marine	No_protected_species	Alien	Cappello et al 2005 Acquatina Lake	Occurrence
7806299	urn:catalog:ImPrEco:species:1149	Eutintinnus apertus Kofoid & Campbell, 1929	Chromista	Ciliophora	Oligotrichea	Oligotrichida	Tintinnidae	Eutintinnus	SPECIES	Italy	IT	Aquatina di Frigole	UTM	268174.96	4483416.83	Coastal lagoon, Marine	No_protected_species	Alien	Belmonte 1988 Lo zooplancton del bacino di Acquatina Frigole-Lecce prime osservazioni	Occurrence
2327735	urn:catalog:ImPrEco:species:1150	Ficopomatus enigmaticus (Fauvel, 1923)	Animalia	Annelida	Polychaeta	Sabellida	Serpulidae	Ficopomatus	SPECIES	Italy	IT	Aquatina di Frigole	UTM	268174.96	4483416.83	Coastal lagoon, Marine	No_protected_species	Alien	Giangrande and Gravina 2015 Brackish-water polychaetes, good descriptors of environmental changes in space and time	Occurrence
5724070	urn:catalog:ImPrEco:species:1151	Gibbula albida (Gmelin, 1791)	Animalia	Mollusca	Gastropoda	Trochida	Trochidae	Gibbula	SPECIES	Italy	IT	Aquatina di Frigole	UTM	268174.96	4483416.83	Coastal lagoon, Marine	No_protected_species	Alien	Schirosi et al 2010 Benthic assemblage of Acquatina Lake	Occurrence
2325189	urn:catalog:ImPrEco:species:1152	Terebella lapidaria Linnaeus, 1767	Animalia	Annelida	Polychaeta	Terebellida	Terebellidae	Terebella	SPECIES	Italy	IT	Aquatina di Frigole	UTM	268174.96	4483416.83	Coastal lagoon, Marine	No_protected_species	Alien	Schirosi et al 2010 Benthic assemblage of Acquatina Lake	Occurrence
3084842	urn:catalog:ImPrEco:species:1153	Carpobrotus edulis N.E.Br.	Plantae	Tracheophyta	Magnoliopsida	Caryophyllales	Aizoaceae	Carpobrotus	SPECIES	Italy	IT	Aquatina di Frigole	UTM	268174.96	4483416.83	Land	No_protected_species	Alien	Sabetta and Basset 2006 Lo stagno di Acquatina	Occurrence
6437976	urn:catalog:ImPrEco:species:1154	Cistus ladanifer L.	Plantae	Tracheophyta	Magnoliopsida	Malvales	Cistaceae	Cistus	SPECIES	Italy	IT	Aquatina di Frigole	UTM	268174.96	4483416.83	Land	No_protected_species	Alien	Sabetta and Basset 2006 Lo stagno di Acquatina	Occurrence
2928390	urn:catalog:ImPrEco:species:1155	Convolvulus arvensis L.	Plantae	Tracheophyta	Magnoliopsida	Solanales	Convolvulaceae	Convolvulus	SPECIES	Italy	IT	Aquatina di Frigole	UTM	268174.96	4483416.83	Land	No_protected_species	Alien	Sabetta and Basset 2006 Lo stagno di Acquatina	Occurrence
3101184	urn:catalog:ImPrEco:species:1156	Dittrichia viscosa (L.) Greuter	Plantae	Tracheophyta	Magnoliopsida	Asterales	Asteraceae	Dittrichia	SPECIES	Italy	IT	Aquatina di Frigole	UTM	268174.96	4483416.83	Land	No_protected_species	Native	Sabetta and Basset 2006 Lo stagno di Acquatina	Occurrence
5415040	urn:catalog:ImPrEco:species:1157	Olea europaea L.	Plantae	Tracheophyta	Magnoliopsida	Lamiales	Oleaceae	Olea	SPECIES	Italy	IT	Aquatina di Frigole	UTM	268174.96	4483416.83	Land	No_protected_species	Native	Sabetta and Basset 2006 Lo stagno di Acquatina	Occurrence
2853283	urn:catalog:ImPrEco:species:1158	Pancratium maritimum L.	Plantae	Tracheophyta	Liliopsida	Asparagales	Amaryllidaceae	Pancratium	SPECIES	Italy	IT	Aquatina di Frigole	UTM	268174.96	4483416.83	Land	No_protected_species	Alien	Sabetta and Basset 2006 Lo stagno di Acquatina	Occurrence
5285565	urn:catalog:ImPrEco:species:1159	Pinus pinaster Aiton	Plantae	Tracheophyta	Pinopsida	Pinales	Pinaceae	Pinus	SPECIES	Italy	IT	Aquatina di Frigole	UTM	268174.96	4483416.83	Land	No_protected_species	Alien	Sabetta and Basset 2006 Lo stagno di Acquatina	Occurrence
2879098	urn:catalog:ImPrEco:species:1160	Quercus ilex L.	Plantae	Tracheophyta	Magnoliopsida	Fagales	Fagaceae	Quercus	SPECIES	Italy	IT	Aquatina di Frigole	UTM	268174.96	4483416.83	Land	No_protected_species	Native	Sabetta and Basset 2006 Lo stagno di Acquatina	Occurrence
5568886	urn:catalog:ImPrEco:species:1161	Salicornia perennans Willd.	Plantae	Tracheophyta	Magnoliopsida	Caryophyllales	Amaranthaceae	Salicornia	SPECIES	Italy	IT	Aquatina di Frigole	UTM	268174.96	4483416.83	Land	No_protected_species	Alien	Sabetta and Basset 2006 Lo stagno di Acquatina	Occurrence
9129866	urn:catalog:ImPrEco:species:1162	Beroe ovata Chamisso & Eysenhardt, 1821	Animalia	Ctenophora	Nuda	Beroida	Beroidae	Beroe	SPECIES	Italy	IT	Aquatina di Frigole	UTM	268174.96	4483416.83	Marine	No_protected_species	Alien	Personal observation	Occurrence
2225646	urn:catalog:ImPrEco:species:1163	Callinectes sapidus Rathbun, 1896	Animalia	Arthropoda	Malacostraca	Decapoda	Portunidae	Callinectes	SPECIES	Italy	IT	Aquatina di Frigole	UTM	268174.96	4483416.83	Marine	No_protected_species	Alien	Personal observation	Occurrence
2328293	urn:catalog:ImPrEco:species:1164	Hydroides dianthus (Verrill, 1873)	Animalia	Annelida	Polychaeta	Sabellida	Serpulidae	Hydroides	SPECIES	Italy	IT	Aquatina di Frigole	UTM	268174.96	4483416.83	Marine	No_protected_species	Alien	Giangrande and Gravina 2015 Brackish-water polychaetes, good descriptors of environmental changes in space and time	Occurrence
2328302	urn:catalog:ImPrEco:species:1165	Hydroides elegans (Haswell, 1883)	Animalia	Annelida	Polychaeta	Sabellida	Serpulidae	Hydroides	SPECIES	Italy	IT	Aquatina di Frigole	UTM	268174.96	4483416.83	Marine	No_protected_species	Alien	Giangrande and Gravina 2015 Brackish-water polychaetes, good descriptors of environmental changes in space and time	Occurrence
2501248	urn:catalog:ImPrEco:species:1166	Mnemiopsis leidyi A.Agassiz, 1865	Animalia	Ctenophora	Tentaculata	Lobata	Bolinopsidae	Mnemiopsis	SPECIES	Italy	IT	Aquatina di Frigole	UTM	268174.96	4483416.83	Marine	No_protected_species	Alien	Personal observation	Occurrence
2224979	urn:catalog:ImPrEco:species:1167	Palaemon elegans Rathke, 1837	Animalia	Arthropoda	Malacostraca	Decapoda	Palaemonidae	Palaemon	SPECIES	Italy	IT	Aquatina di Frigole	UTM	268174.96	4483416.83	Marine	No_protected_species	Alien	De Mitri 2004 Pesci e crostacei decapodi del bacino di Acquatina	Occurrence
3757496	urn:catalog:ImPrEco:species:1168	Arthrocnemum glaucum (Del.) Ung.-Sternb.	Plantae	Tracheophyta	Magnoliopsida	Caryophyllales	Amaranthaceae	Arthrocnemum	SPECIES	Italy	IT	Aquatina di Frigole	UTM	268174.96	4483416.83	Coastal lagoon	No_protected_species	Native	Sabetta and Basset 2006 Lo stagno di Acquatina	Occurrence
2701869	urn:catalog:ImPrEco:species:1169	Juncus maritimus Lam.	Plantae	Tracheophyta	Liliopsida	Poales	Juncaceae	Juncus	SPECIES	Italy	IT	Aquatina di Frigole	UTM	268174.96	4483416.83	Coastal lagoon	No_protected_species	Native	Sabetta and Basset 2006 Lo stagno di Acquatina	Occurrence
2684451	urn:catalog:ImPrEco:species:1170	Juniperus oxycedrus L.	Plantae	Tracheophyta	Pinopsida	Pinales	Cupressaceae	Juniperus	SPECIES	Italy	IT	Aquatina di Frigole	UTM	268174.96	4483416.83	Coastal lagoon	No_protected_species	Native	Sabetta and Basset 2006 Lo stagno di Acquatina	Occurrence
3190583	urn:catalog:ImPrEco:species:1171	Pistacia lentiscus L.	Plantae	Tracheophyta	Magnoliopsida	Sapindales	Anacardiaceae	Pistacia	SPECIES	Italy	IT	Aquatina di Frigole	UTM	268174.96	4483416.83	Coastal lagoon	No_protected_species	Native	Cappello et al 2005 Acquatina Lake	Occurrence
5290149	urn:catalog:ImPrEco:species:1172	Phragmites australis (Cav.) Steud.	Plantae	Tracheophyta	Liliopsida	Poales	Poaceae	Phragmites	SPECIES	Italy	IT	Aquatina di Frigole	UTM	268174.96	4483416.83	Coastal lagoon, Freshwaters	No_protected_species	Native	Sabetta and Basset 2006 Lo stagno di Acquatina	Occurrence
7982403	urn:catalog:ImPrEco:species:1173	Cylindrotheca closterium (Ehrenb.) J.C.Lewin & Reimann	Chromista	Ochrophyta	Bacillariophyceae	Bacillariales	Bacillariaceae	Cylindrotheca	SPECIES	Italy	IT	Aquatina di Frigole	UTM	268174.96	4483416.83	Coastal lagoon, Freshwaters, Marine	No_protected_species	Native	Cappello et al 2005 Acquatina Lake	Occurrence
5289845	urn:catalog:ImPrEco:species:1174	Ammophila arenaria Link	Plantae	Tracheophyta	Liliopsida	Poales	Poaceae	Ammophila	SPECIES	Italy	IT	Aquatina di Frigole	UTM	268174.96	4483416.83	Coastal lagoon, Land, Marine	No_protected_species	Native	Sabetta and Basset 2006 Lo stagno di Acquatina	Occurrence
5273029	urn:catalog:ImPrEco:species:1175	Acetabularia acetabulum (Linnaeus) Silva	Plantae	Chlorophyta	Ulvophyceae	Dasycladales	Polyphysaceae	Acetabularia	SPECIES	Italy	IT	Aquatina di Frigole	UTM	268174.96	4483416.83	Coastal lagoon, Marine	No_protected_species	Native	Petrocelli et al 2007 The lake of Acquatina	Occurrence
5277057	urn:catalog:ImPrEco:species:1176	Ceramium flaccidum (Kutz.) Ardissone	Plantae	Rhodophyta	Florideophyceae	Ceramiales	Ceramiaceae	Ceramium	SPECIES	Italy	IT	Aquatina di Frigole	UTM	268174.96	4483416.83	Coastal lagoon, Marine	No_protected_species	Native	Petrocelli et al 2007 The lake of Acquatina	Occurrence
2663441	urn:catalog:ImPrEco:species:1177	Champia parvula (C.Agardh) Harv.	Plantae	Rhodophyta	Florideophyceae	Rhodymeniales	Champiaceae	Champia	SPECIES	Italy	IT	Aquatina di Frigole	UTM	268174.96	4483416.83	Coastal lagoon, Marine	No_protected_species	Native	Petrocelli et al 2007 The lake of Acquatina	Occurrence
2659539	urn:catalog:ImPrEco:species:1178	Chondrophycus papillosus (C.Agardh) Garbary & J.T.Harper	Plantae	Rhodophyta	Florideophyceae	Ceramiales	Rhodomelaceae	Chondrophycus	SPECIES	Italy	IT	Aquatina di Frigole	UTM	268174.96	4483416.83	Coastal lagoon, Marine	No_protected_species	Native	Petrocelli et al 2007 The lake of Acquatina	Occurrence
2663388	urn:catalog:ImPrEco:species:1179	Chylocladia verticillata (Lightfoot) Bliding	Plantae	Rhodophyta	Florideophyceae	Rhodymeniales	Champiaceae	Chylocladia	SPECIES	Italy	IT	Aquatina di Frigole	UTM	268174.96	4483416.83	Coastal lagoon, Marine	No_protected_species	Native	Petrocelli et al 2007 The lake of Acquatina	Occurrence
5272697	urn:catalog:ImPrEco:species:1180	Cladophora dalmatica Kutzing	Plantae	Chlorophyta	Ulvophyceae	Cladophorales	Cladophoraceae	Cladophora	SPECIES	Italy	IT	Aquatina di Frigole	UTM	268174.96	4483416.83	Coastal lagoon, Marine	No_protected_species	Native	Petrocelli et al 2007 The lake of Acquatina	Occurrence
5272650	urn:catalog:ImPrEco:species:1181	Cladophora liniformis Kutz.	Plantae	Chlorophyta	Ulvophyceae	Cladophorales	Cladophoraceae	Cladophora	SPECIES	Italy	IT	Aquatina di Frigole	UTM	268174.96	4483416.83	Coastal lagoon, Marine	No_protected_species	Native	Petrocelli et al 2007 The lake of Acquatina	Occurrence
5272821	urn:catalog:ImPrEco:species:1182	Cladophora nigrescens Zanardini ex Frauenfeld, 1855	Plantae	Chlorophyta	Ulvophyceae	Cladophorales	Cladophoraceae	Cladophora	SPECIES	Italy	IT	Aquatina di Frigole	UTM	268174.96	4483416.83	Coastal lagoon, Marine	No_protected_species	Native	Petrocelli et al 2007 The lake of Acquatina	Occurrence
5276756	urn:catalog:ImPrEco:species:1183	Crouania attenuata (C.Agardh) J.Agardh	Plantae	Rhodophyta	Florideophyceae	Ceramiales	Callithamniaceae	Crouania	SPECIES	Italy	IT	Aquatina di Frigole	UTM	268174.96	4483416.83	Coastal lagoon, Marine	No_protected_species	Native	Petrocelli et al 2007 The lake of Acquatina	Occurrence
5423480	urn:catalog:ImPrEco:species:1184	Dictyota dichotoma (Huds.) J.V.Lamour.	Chromista	Ochrophyta	Phaeophyceae	Dictyotales	Dictyotaceae	Dictyota	SPECIES	Italy	IT	Aquatina di Frigole	UTM	268174.96	4483416.83	Coastal lagoon, Marine	No_protected_species	Native	Petrocelli et al 2007 The lake of Acquatina	Occurrence
2639918	urn:catalog:ImPrEco:species:1185	Entocladia viridis Reinke	Plantae	Chlorophyta	Ulvophyceae	Ulvales	Ulvellaceae	Entocladia	SPECIES	Italy	IT	Aquatina di Frigole	UTM	268174.96	4483416.83	Coastal lagoon, Marine	No_protected_species	Native	Petrocelli et al 2007 The lake of Acquatina	Occurrence
2653902	urn:catalog:ImPrEco:species:1186	Erythrocladia irregularis Rosenvinge	Plantae	Rhodophyta	Compsopogonophyceae	Erythropeltidales	Erythrotrichiaceae	Erythrocladia	SPECIES	Italy	IT	Aquatina di Frigole	UTM	268174.96	4483416.83	Coastal lagoon, Marine	No_protected_species	Native	Petrocelli et al 2007 The lake of Acquatina	Occurrence
2654787	urn:catalog:ImPrEco:species:1187	Hydrolithon boreale (Foslie) Y.M.Chamb., 1994	Plantae	Rhodophyta	Florideophyceae	Corallinales	Corallinaceae	Hydrolithon	SPECIES	Italy	IT	Aquatina di Frigole	UTM	268174.96	4483416.83	Coastal lagoon, Marine	No_protected_species	Native	Petrocelli et al 2007 The lake of Acquatina	Occurrence
2654737	urn:catalog:ImPrEco:species:1188	Hydrolithon farinosum (J.V.Lamour.) Penrose & Y.M.Chamb.	Plantae	Rhodophyta	Florideophyceae	Corallinales	Corallinaceae	Hydrolithon	SPECIES	Italy	IT	Aquatina di Frigole	UTM	268174.96	4483416.83	Coastal lagoon, Marine	No_protected_species	Native	Petrocelli et al 2007 The lake of Acquatina	Occurrence
2661008	urn:catalog:ImPrEco:species:1189	Laurencia majuscula (Harv.) A.H.S.Lucas	Plantae	Rhodophyta	Florideophyceae	Ceramiales	Rhodomelaceae	Laurencia	SPECIES	Italy	IT	Aquatina di Frigole	UTM	268174.96	4483416.83	Coastal lagoon, Marine	No_protected_species	Native	Petrocelli et al 2007 The lake of Acquatina	Occurrence
5413147	urn:catalog:ImPrEco:species:1190	Laurentia minuta (L.) A.DC.	Plantae	Tracheophyta	Magnoliopsida	Asterales	Campanulaceae	Laurentia	SPECIES	Italy	IT	Aquatina di Frigole	UTM	268174.96	4483416.83	Coastal lagoon, Marine	No_protected_species	Native	Petrocelli et al 2007 The lake of Acquatina	Occurrence
3200186	urn:catalog:ImPrEco:species:1191	Padina pavonica (L.) Thivy	Chromista	Ochrophyta	Phaeophyceae	Dictyotales	Dictyotaceae	Padina	SPECIES	Italy	IT	Aquatina di Frigole	UTM	268174.96	4483416.83	Coastal lagoon, Marine	No_protected_species	Native	Petrocelli et al 2007 The lake of Acquatina	Occurrence
5277776	urn:catalog:ImPrEco:species:1192	Polysiphonia scopulorum Harv.	Plantae	Rhodophyta	Florideophyceae	Ceramiales	Rhodomelaceae	Polysiphonia	SPECIES	Italy	IT	Aquatina di Frigole	UTM	268174.96	4483416.83	Coastal lagoon, Marine	No_protected_species	Native	Petrocelli et al 2007 The lake of Acquatina	Occurrence
2659486	urn:catalog:ImPrEco:species:1193	Rytiphlaea tinctoria (Clemente) C.Agardh, 1824	Plantae	Rhodophyta	Florideophyceae	Ceramiales	Rhodomelaceae	Rytiphlaea	SPECIES	Italy	IT	Aquatina di Frigole	UTM	268174.96	4483416.83	Coastal lagoon, Marine	No_protected_species	Native	Petrocelli et al 2007 The lake of Acquatina	Occurrence
2657371	urn:catalog:ImPrEco:species:1194	Spermothamnion flabellatum Bornet, 1876	Plantae	Rhodophyta	Florideophyceae	Ceramiales	Wrangeliaceae	Spermothamnion	SPECIES	Italy	IT	Aquatina di Frigole	UTM	268174.96	4483416.83	Coastal lagoon, Marine	No_protected_species	Native	Petrocelli et al 2007 The lake of Acquatina	Occurrence
5275816	urn:catalog:ImPrEco:species:1195	Stylonema alsidii (Zanardini) K.Drew	Plantae	Rhodophyta	Stylonematophyceae	Stylonematales	Stylonemataceae	Stylonema	SPECIES	Italy	IT	Aquatina di Frigole	UTM	268174.96	4483416.83	Coastal lagoon, Marine	No_protected_species	Native	Petrocelli et al 2007 The lake of Acquatina	Occurrence
5273065	urn:catalog:ImPrEco:species:1196	Valonia macrophysa Kutz.	Plantae	Chlorophyta	Ulvophyceae	Siphonocladales	Valoniaceae	Valonia	SPECIES	Italy	IT	Aquatina di Frigole	UTM	268174.96	4483416.83	Coastal lagoon, Marine	No_protected_species	Native	Petrocelli et al 2007 The lake of Acquatina	Occurrence
2657842	urn:catalog:ImPrEco:species:1197	Wrangelia penicillata (C.Agardh) C.Agardh	Plantae	Rhodophyta	Florideophyceae	Ceramiales	Wrangeliaceae	Wrangelia	SPECIES	Italy	IT	Aquatina di Frigole	UTM	268174.96	4483416.83	Coastal lagoon, Marine	No_protected_species	Native	Petrocelli et al 2007 The lake of Acquatina	Occurrence
7775000	urn:catalog:ImPrEco:species:1198	Prorocentrum micans Ehrenberg, 1833	Chromista	Myzozoa	Dinophyceae	Prorocentrales	Prorocentraceae	Prorocentrum	SPECIES	Italy	IT	Aquatina di Frigole	UTM	268174.96	4483416.83	Coastal lagoon, Marine	No_protected_species	Native	Cappello et al 2005 Acquatina Lake	Occurrence
9777888	urn:catalog:ImPrEco:species:1199	Diplodus puntazzo (Walbaum, 1792)	Animalia	Chordata	Actinopterygii	Perciformes	Sparidae	Diplodus	SPECIES	Italy	IT	Aquatina di Frigole	UTM	268174.96	4483416.83	Coastal lagoon, Marine	No_protected_species	Native	De Mitri 2004 Pesci e crostacei decapodi del bacino di Acquatina	Occurrence
2392557	urn:catalog:ImPrEco:species:1200	Pagellus bogaraveo (Brunnich, 1768)	Animalia	Chordata	Actinopterygii	Perciformes	Sparidae	Pagellus	SPECIES	Italy	IT	Aquatina di Frigole	UTM	268174.96	4483416.83	Coastal lagoon, Marine	No_protected_species	Native	Maci and Basset 2009 Composition, structural characteristics and temporal patterns of fish assemblages in non-tidal Mediterranean lagoons: A case study	Occurrence
2392628	urn:catalog:ImPrEco:species:1201	Sarpa salpa (Linnaeus, 1758)	Animalia	Chordata	Actinopterygii	Perciformes	Sparidae	Sarpa	SPECIES	Italy	IT	Aquatina di Frigole	UTM	268174.96	4483416.83	Coastal lagoon, Marine	No_protected_species	Native	De Mitri 2004 Pesci e crostacei decapodi del bacino di Acquatina	Occurrence
2399670	urn:catalog:ImPrEco:species:1202	Sciaena umbra Linnaeus, 1758	Animalia	Chordata	Actinopterygii	Perciformes	Sciaenidae	Sciaena	SPECIES	Italy	IT	Aquatina di Frigole	UTM	268174.96	4483416.83	Coastal lagoon, Marine	No_protected_species	Native	De Mitri 2004 Pesci e crostacei decapodi del bacino di Acquatina	Occurrence
5189061	urn:catalog:ImPrEco:species:1203	Abra alba (W.Wood, 1802)	Animalia	Mollusca	Bivalvia	Cardiida	Semelidae	Abra	SPECIES	Italy	IT	Aquatina di Frigole	UTM	268174.96	4483416.83	Coastal lagoon, Marine	No_protected_species	Native	Schirosi et al 2010 Benthic assemblage of Acquatina Lake	Occurrence
2286550	urn:catalog:ImPrEco:species:1204	Acanthocardia tuberculata (Linnaeus, 1758)	Animalia	Mollusca	Bivalvia	Cardiida	Cardiidae	Acanthocardia	SPECIES	Italy	IT	Aquatina di Frigole	UTM	268174.96	4483416.83	Coastal lagoon, Marine	No_protected_species	Native	Schirosi et al 2010 Benthic assemblage of Acquatina Lake	Occurrence
8343773	urn:catalog:ImPrEco:species:1205	Amphorella amphora (Claparede & Lachmann, 1858)	Chromista	Ciliophora	Oligotrichea	Oligotrichida	Tintinnidae	Amphorella	SPECIES	Italy	IT	Aquatina di Frigole	UTM	268174.96	4483416.83	Coastal lagoon, Marine	No_protected_species	Native	Belmonte 1988 Lo zooplancton del bacino di Acquatina Frigole-Lecce prime osservazioni	Occurrence
42	urn:catalog:ImPrEco:species:1206	Annelida Lamarck, 1809	Animalia	Annelida				Annelida	PHYLUM	Italy	IT	Aquatina di Frigole	UTM	268174.96	4483416.83	Coastal lagoon, Marine	No_protected_species	Native	Schirosi et al 2010 Benthic assemblage of Acquatina Lake	Occurrence
5197498	urn:catalog:ImPrEco:species:1207	Armandia cirrhosa Filippi, 1861	Animalia	Annelida	Polychaeta		Opheliidae	Armandia	SPECIES	Italy	IT	Aquatina di Frigole	UTM	268174.96	4483416.83	Coastal lagoon, Marine	No_protected_species	Native	Schirosi et al 2010 Benthic assemblage of Acquatina Lake	Occurrence
9790747	urn:catalog:ImPrEco:species:1208	Bittium reticulatum (da Costa, 1778)	Animalia	Mollusca	Gastropoda		Cerithiidae	Bittium	SPECIES	Italy	IT	Aquatina di Frigole	UTM	268174.96	4483416.83	Coastal lagoon, Marine	No_protected_species	Native	Schirosi et al 2010 Benthic assemblage of Acquatina Lake	Occurrence
2310270	urn:catalog:ImPrEco:species:1209	Brania arminii (Langerhans, 1881)	Animalia	Annelida	Polychaeta	Phyllodocida	Syllidae	Brania	SPECIES	Italy	IT	Aquatina di Frigole	UTM	268174.96	4483416.83	Coastal lagoon, Marine	No_protected_species	Native	Schirosi et al 2010 Benthic assemblage of Acquatina Lake	Occurrence
5716128	urn:catalog:ImPrEco:species:1210	Carcinus aestuarii Nardo, 1847	Animalia	Arthropoda	Malacostraca	Decapoda	Carcinidae	Carcinus	SPECIES	Italy	IT	Aquatina di Frigole	UTM	268174.96	4483416.83	Coastal lagoon, Marine	No_protected_species	Native	Schirosi et al 2010 Benthic assemblage of Acquatina Lake	Occurrence
2286583	urn:catalog:ImPrEco:species:1211	Cerastoderma edule (Linnaeus, 1758)	Animalia	Mollusca	Bivalvia	Cardiida	Cardiidae	Cerastoderma	SPECIES	Italy	IT	Aquatina di Frigole	UTM	268174.96	4483416.83	Coastal lagoon, Marine	No_protected_species	Native	Schirosi et al 2010 Benthic assemblage of Acquatina Lake	Occurrence
4362883	urn:catalog:ImPrEco:species:1212	Cerithium vulgatum Bruguiere, 1792	Animalia	Mollusca	Gastropoda		Cerithiidae	Cerithium	SPECIES	Italy	IT	Aquatina di Frigole	UTM	268174.96	4483416.83	Coastal lagoon, Marine	No_protected_species	Native	Schirosi et al 2010 Benthic assemblage of Acquatina Lake	Occurrence
2287705	urn:catalog:ImPrEco:species:1213	Chamelea gallina (Linnaeus, 1758)	Animalia	Mollusca	Bivalvia	Venerida	Veneridae	Chamelea	SPECIES	Italy	IT	Aquatina di Frigole	UTM	268174.96	4483416.83	Coastal lagoon, Marine	No_protected_species	Native	Schirosi et al 2010 Benthic assemblage of Acquatina Lake	Occurrence
2306120	urn:catalog:ImPrEco:species:1214	Chiton olivaceus Spengler, 1797	Animalia	Mollusca	Polyplacophora	Chitonida	Chitonidae	Chiton	SPECIES	Italy	IT	Aquatina di Frigole	UTM	268174.96	4483416.83	Coastal lagoon, Marine	No_protected_species	Native	Schirosi et al 2010 Benthic assemblage of Acquatina Lake	Occurrence
2323895	urn:catalog:ImPrEco:species:1215	Cirriformia tentaculata (Montagu, 1808)	Animalia	Annelida	Polychaeta	Terebellida	Cirratulidae	Cirriformia	SPECIES	Italy	IT	Aquatina di Frigole	UTM	268174.96	4483416.83	Coastal lagoon, Marine	No_protected_species	Native	Schirosi et al 2010 Benthic assemblage of Acquatina Lake	Occurrence
2318438	urn:catalog:ImPrEco:species:1216	Cirrophorus furcatus (Hartman, 1957)	Animalia	Annelida	Polychaeta		Paraonidae	Cirrophorus	SPECIES	Italy	IT	Aquatina di Frigole	UTM	268174.96	4483416.83	Coastal lagoon, Marine	No_protected_species	Native	Schirosi et al 2010 Benthic assemblage of Acquatina Lake	Occurrence
4358091	urn:catalog:ImPrEco:species:1217	Clanculus jussieui (Payraudeau, 1826)	Animalia	Mollusca	Gastropoda	Trochida	Trochidae	Clanculus	SPECIES	Italy	IT	Aquatina di Frigole	UTM	268174.96	4483416.83	Coastal lagoon, Marine	No_protected_species	Native	Schirosi et al 2010 Benthic assemblage of Acquatina Lake	Occurrence
4358107	urn:catalog:ImPrEco:species:1218	Clanculus cruciatus (Linnaeus, 1758)	Animalia	Mollusca	Gastropoda	Trochida	Trochidae	Clanculus	SPECIES	Italy	IT	Aquatina di Frigole	UTM	268174.96	4483416.83	Coastal lagoon, Marine	No_protected_species	Native	Schirosi et al 2010 Benthic assemblage of Acquatina Lake	Occurrence
7499641	urn:catalog:ImPrEco:species:1219	Codonellopsis schabi Brandt, 1906	Chromista	Ciliophora	Oligotrichea	Tintinnida	Codonellopsidae	Codonellopsis	SPECIES	Italy	IT	Aquatina di Frigole	UTM	268174.96	4483416.83	Coastal lagoon, Marine	No_protected_species	Native	Belmonte 1988 Lo zooplancton del bacino di Acquatina Frigole-Lecce prime osservazioni	Occurrence
2217341	urn:catalog:ImPrEco:species:1220	Corophium acherusicum Costa, 1853	Animalia	Arthropoda	Malacostraca	Amphipoda	Corophiidae	Corophium	SPECIES	Italy	IT	Aquatina di Frigole	UTM	268174.96	4483416.83	Coastal lagoon, Marine	No_protected_species	Native	Schirosi et al 2010 Benthic assemblage of Acquatina Lake	Occurrence
4368239	urn:catalog:ImPrEco:species:1221	Cyclope donovani (Bucquoy, Dautzenberg & Dollfus)	Animalia	Mollusca	Gastropoda	Neogastropoda	Nassariidae	Cyclope	SPECIES	Italy	IT	Aquatina di Frigole	UTM	268174.96	4483416.83	Coastal lagoon, Marine	No_protected_species	Native	Schirosi et al 2010 Benthic assemblage of Acquatina Lake	Occurrence
4368237	urn:catalog:ImPrEco:species:1222	Cyclope neritea (Linnaeus, 1758)	Animalia	Mollusca	Gastropoda	Neogastropoda	Nassariidae	Cyclope	SPECIES	Italy	IT	Aquatina di Frigole	UTM	268174.96	4483416.83	Coastal lagoon, Marine	No_protected_species	Native	Schirosi et al 2010 Benthic assemblage of Acquatina Lake	Occurrence
5198038	urn:catalog:ImPrEco:species:1223	Dorvillea rubrovittata (Grube, 1855)	Animalia	Annelida	Polychaeta	Eunicida	Dorvilleidae	Dorvillea	SPECIES	Italy	IT	Aquatina di Frigole	UTM	268174.96	4483416.83	Coastal lagoon, Marine	No_protected_species	Native	Schirosi et al 2010 Benthic assemblage of Acquatina Lake	Occurrence
4361870	urn:catalog:ImPrEco:species:1224	Ecrobia ventrosa (Montagu, 1803)	Animalia	Mollusca	Gastropoda	Littorinimorpha	Hydrobiidae	Ecrobia	SPECIES	Italy	IT	Aquatina di Frigole	UTM	268174.96	4483416.83	Coastal lagoon, Marine	No_protected_species	Native	Schirosi et al 2010 Benthic assemblage of Acquatina Lake	Occurrence
7692260	urn:catalog:ImPrEco:species:1225	Eutintinnus fraknoii (Daday, 1887)	Chromista	Ciliophora	Oligotrichea	Oligotrichida	Tintinnidae	Eutintinnus	SPECIES	Italy	IT	Aquatina di Frigole	UTM	268174.96	4483416.83	Coastal lagoon, Marine	No_protected_species	Native	Belmonte 1988 Lo zooplancton del bacino di Acquatina Frigole-Lecce prime osservazioni	Occurrence
5194486	urn:catalog:ImPrEco:species:1226	Exogone meridionalis Cognetti, 1955	Animalia	Annelida	Polychaeta	Phyllodocida	Syllidae	Exogone	SPECIES	Italy	IT	Aquatina di Frigole	UTM	268174.96	4483416.83	Coastal lagoon, Marine	No_protected_species	Native	Schirosi et al 2010 Benthic assemblage of Acquatina Lake	Occurrence
[truncated: 3,213 more rows]
