# Supplementary material for: Building a transnational biodiversity geo-database of the protected areas in the Adriatic-Ionian Macro-Region: approaches and results from the IMPRECO Project
Source: Biodivers Data J. 2021 May 27;9:e67169. doi: 10.3897/BDJ.9.e67169 (PMC8175329; doi:10.3897/BDJ.9.e67169)
Supplement: Supplementary material 2 — Habitats biodiversity transnational geo-database - IMPRECO Project [file bdj-09-e67169-s002.txt]

Habitat code N2k	Habitat N2k denomination	Foce dell'Isonzo, Isola della Cona (ha)	Bosco Nordio (ha)	Aquatina di Frigole (ha)	Skocjanski zatok (ha)	Pakleni otoci (ha)	Voreioanatoliko akro kritis: dionysades, elasa kai chersonisos sidero (akra mavro mouri, vai, akra plakas) kai thalassia zoni (ha)	Reference
1110	Sandbanks which are slightly covered by sea water all the time	1194.9				730	23605	NATURA 2000 Standard Data Forms 2019
1120	Posidonia beds			2214.1		326	142	NATURA 2000 Standard Data Forms 2019
1130	Estuari	195.5						NATURA 2000 Standard Data Forms 2019
1140	Mudflats and sandflats not covered by seawater at low tide	67.3			3.3			NATURA 2000 Standard Data Forms 2019
1150	Coastal lagoons			52.4	56.59		1.53	NATURA 2000 Standard Data Forms 2019
1170	Reefs					197	2818	NATURA 2000 Standard Data Forms 2019
1210	Annual vegetation of drift lines	1.3		158.15				NATURA 2000 Standard Data Forms 2019
1240	Vegetated sea cliffs of the Mediterranean coasts with endemic Limonium spp.						364.86	NATURA 2000 Standard Data Forms 2019
1310	Salt pioneer swards	36.9		0.4	8.53		0.61	NATURA 2000 Standard Data Forms 2019
1320	Spartina swards (Spartinion maritimae)	15.5						NATURA 2000 Standard Data Forms 2019
1410	Mediterranean salt meadows (Juncetalia maritimi)	90.1			0		1.13	NATURA 2000 Standard Data Forms 2019
1420	Mediterranean and thermo-Atlantic halophilous scrubs	21.3		158.15	1.59		5.15	NATURA 2000 Standard Data Forms 2019
1430	Halo-nitrophilous scrubs (Pegano-Salsoletea)						0.74	NATURA 2000 Standard Data Forms 2019
2110	Embryonic shifting dunes						1.11	NATURA 2000 Standard Data Forms 2019
2120	Shifting dunes along the shoreline with Ammophila arenaria			63.26				NATURA 2000 Standard Data Forms 2019
2130	Fixed coastal dunes with herbaceous vegetation (grey dunes)	2.1	2.88					NATURA 2000 Standard Data Forms 2019
2230	Malcolmietalia dune grasslands						1.47	NATURA 2000 Standard Data Forms 2019
2250	Coastal dunes with Juniperus spp.		0.25	11.1				NATURA 2000 Standard Data Forms 2019
2260	Cisto-Lavenduletalia dune sclerophyllous scrubs			11.1				NATURA 2000 Standard Data Forms 2019
3130	Oligotrophic to mesotrophic standing waters with vegetation of the Littorelletea uniflorae and/or of the Isoeto-Nanojuncetea	11.5						NATURA 2000 Standard Data Forms 2019
3150	Natural eutrophic lakes with Magnopotamion or Hydrocharition type vegetation	11	0.08					NATURA 2000 Standard Data Forms 2019
3240	Alpine rivers and their ligneous vegetation with Salix elaeagnos	15.2						NATURA 2000 Standard Data Forms 2019
3260	Water courses of plain to montane levels with the Ranunculion fluitantis and Callitricho-Batrachion vegetation	15						NATURA 2000 Standard Data Forms 2019
62A0	Eastern sub-mediteranean dry grasslands (Scorzoneratalia villosae)	4.5						NATURA 2000 Standard Data Forms 2019
5210	Arborescent matorral with Juniperus spp						135.74	NATURA 2000 Standard Data Forms 2019
5330	Thermo-Mediterranean and pre-desert scrub						11.88	NATURA 2000 Standard Data Forms 2019
5420	Sarcopoterium spinosum phryganas						5397.46	NATURA 2000 Standard Data Forms 2019
6410	Molinia meadows on calcareous, peaty or clayey-silt-laden soils (Molinion caeruleae)	3.6						NATURA 2000 Standard Data Forms 2019
6420	Mediterranean tall humid herb grasslands of the Molinio-Holoschoenion	3.9	0.16					NATURA 2000 Standard Data Forms 2019
6430	Hydrophilous tall herb fringe communities of plains and of the montane to alpine levels	6.1						NATURA 2000 Standard Data Forms 2019
6510	Lowland hay meadows (Alopecurus pratensis, Sanguisorba officinalis)	5.5						NATURA 2000 Standard Data Forms 2019
7210	Calcareous fens with Cladium mariscus and species of the Caricion davallianae	0.7					0.38	NATURA 2000 Standard Data Forms 2019
8210	Calcareous rocky slopes with chasmophytic vegetation						0.2	NATURA 2000 Standard Data Forms 2019
9320	Olea and Ceratonia forests						64.76	NATURA 2000 Standard Data Forms 2019
9340	Quercus ilex and Quercus rotundifolia forests		105.26					NATURA 2000 Standard Data Forms 2019
2130/G1.C4-G1.C3	Habitat mosaic		1.65					NATURA 2000 Standard Data Forms 2019
2270	Wooded dunes with Pinus pinea and/or Pinus pinaster		16.48					NATURA 2000 Standard Data Forms 2019
6220	Pseudo-steppe with grasses and annuals of the Thero-Brachypodietea						39.77	NATURA 2000 Standard Data Forms 2019
91F0	Riparian mixed forests of Quercus robur, Ulmus laevis and Ulmus minor, Fraxinus excelsior or Fraxinus angustifolia, along the great rivers (Ulmenion minoris)		4.99					NATURA 2000 Standard Data Forms 2019
91F0/9340	Habitat mosaic		4.53					NATURA 2000 Standard Data Forms 2019
91L0	Illyrian oak-hornbeam forests (Erythronio-Carpinion)	2.1						NATURA 2000 Standard Data Forms 2019
92A0	Salix alba and Populus alba galleries	36.6						NATURA 2000 Standard Data Forms 2019
92D0	Southern riparian galleries and thickets (Nerio-Tamaricetea and Securinegion tinctoriae)						0.96	NATURA 2000 Standard Data Forms 2019
9340/2270	Habitat mosaic		0.27					NATURA 2000 Standard Data Forms 2019
9340/G1.C3	Habitat mosaic		1.04					NATURA 2000 Standard Data Forms 2019
9340/G1.C4	Habitat mosaic		0.34					NATURA 2000 Standard Data Forms 2019
9370	Palm groves of Phoenix						19.08	NATURA 2000 Standard Data Forms 2019
C1.3/3140	Habitat mosaic		0.12					NATURA 2000 Standard Data Forms 2019
91	Alluvial forests with Alnus glutinosa and Fraxinus excelsior (Alno-Padion, Alnion incanae, Salicion albae)	48						NATURA 2000 Standard Data Forms 2019
